# Supplementary material for: Ethyl 2-amino-6-benzyl-4,5,6,7-tetra­hydro­thieno[2,3-c]pyridine-3-carboxyl­ate
Source: Acta Crystallogr Sect E Struct Rep Online. 2010 Dec 24;67(Pt 1):o226. doi: 10.1107/S1600536810051986 (PMC3050265; doi:10.1107/S1600536810051986)
Supplement: Supplementary file 2 [file e-67-0o226-Isup2.hkl]

#
# h,k,l, Fc-squared, Fo-squared, sigma(Fo-squared) and status flag
#
data_I
_shelx_title ' AA in P2(1)/n'
_shelx_refln_list_code          4
_shelx_F_calc_maximum      232.62
_exptl_crystal_F_000       672.00
_reflns_d_resolution_high  0.8380
 
loop_
 _symmetry_equiv_pos_as_xyz
 'x, y, z'
 '-x+1/2, y+1/2, -z+1/2'
 '-x, -y, -z'
 'x-1/2, -y-1/2, z-1/2'
 
_cell_length_a    12.1974
_cell_length_b     9.9363
_cell_length_c    13.7747
_cell_angle_alpha  90.000
_cell_angle_beta  103.430
_cell_angle_gamma  90.000
 
_shelx_F_squared_multiplier     1.000
 
loop_
 _refln_index_h
 _refln_index_k
 _refln_index_l
 _refln_F_squared_calc
 _refln_F_squared_meas
 _refln_F_squared_sigma
 _refln_observed_status
   2   0   0      128.68      112.21      3.63 o
   4   0   0     7720.29     8165.13     70.79 o
   6   0   0      269.45      282.76      9.42 o
   8   0   0       16.58       25.89      5.30 o
  10   0   0     3352.63     3311.18     44.06 o
  12   0   0       15.58       21.31      6.18 o
  14   0   0      155.58      145.32     18.89 o
   1   1   0     8666.37     8966.11     59.11 o
   2   1   0     1087.95     1160.61      7.22 o
   3   1   0     3828.87     4019.25     36.05 o
   4   1   0     5672.66     5980.67     33.70 o
   5   1   0      409.19      455.27      8.11 o
   6   1   0     3104.30     3103.29     21.21 o
   7   1   0      568.40      513.33      8.04 o
   8   1   0     1878.38     1915.82     20.20 o
   9   1   0      174.76      169.56      7.03 o
  10   1   0       13.02       12.71      3.87 o
  11   1   0      405.06      378.46     10.30 o
  12   1   0       27.76       28.65      4.78 o
  13   1   0        8.21        8.07      4.24 o
  14   1   0      128.20      141.59     10.00 o
   0   2   0    12694.76    12944.41    146.68 o
   1   2   0      544.02      583.18      5.29 o
   2   2   0      593.01      618.88      6.15 o
   3   2   0     3822.24     3918.46     23.11 o
   4   2   0       39.44       33.50      2.07 o
   5   2   0       22.96       29.93      1.73 o
   6   2   0     2369.87     2597.95     21.15 o
   7   2   0        6.05        4.15      2.29 o
   8   2   0        0.90        6.08      3.26 o
   9   2   0      773.59      754.52     12.81 o
  10   2   0       35.74       37.34      4.71 o
  11   2   0      119.65      113.16      6.62 o
  12   2   0       44.34       59.65      8.59 o
  13   2   0        0.01        8.01      4.94 o
   1   3   0     1568.71     1535.36     11.14 o
   2   3   0      849.29      867.74      9.94 o
   3   3   0       82.29       81.44      2.97 o
   4   3   0       30.06       38.54      2.52 o
   5   3   0       84.50       58.40      2.80 o
   6   3   0       35.19       43.53      2.58 o
   7   3   0      368.67      339.42      7.88 o
   8   3   0       14.69       12.60      4.12 o
   9   3   0       73.04       72.12      6.25 o
  10   3   0      128.48      122.52      7.79 o
  11   3   0      189.32      183.45      9.39 o
  12   3   0        0.08       -3.87      3.87 o
  13   3   0       89.69       87.75      8.09 o
   0   4   0     7980.30     8751.33     77.79 o
   1   4   0       40.75       47.34      3.47 o
   2   4   0       29.32       29.22      3.14 o
   3   4   0     1495.70     1501.82     15.58 o
   4   4   0      260.63      278.78      5.42 o
   5   4   0      788.51      784.08     13.34 o
   6   4   0       21.95       23.91      3.05 o
   7   4   0       97.30       82.57      4.84 o
   8   4   0       15.15        9.28      3.41 o
   9   4   0      441.85      416.82     11.97 o
  10   4   0      121.10      107.55     10.16 o
  11   4   0       10.90       30.28      7.58 o
  12   4   0        0.00        3.27      4.34 o
  13   4   0       41.69       47.92      9.45 o
   1   5   0     5763.78     6415.45     33.78 o
   2   5   0     1272.32     1345.38     12.15 o
   3   5   0        0.17        0.41      1.92 o
   4   5   0      312.55      279.08      6.05 o
   5   5   0      192.87      172.38      5.21 o
   6   5   0      399.18      371.52      9.07 o
   7   5   0      565.55      527.95     10.59 o
   8   5   0       91.19       82.10      5.26 o
   9   5   0      145.14      120.10      7.55 o
  10   5   0       12.73        6.90      4.57 o
  11   5   0        1.17        1.13      4.07 o
  12   5   0       45.95       37.45      8.49 o
   0   6   0     1940.03     1974.25     28.20 o
   1   6   0      277.68      271.17      5.39 o
   2   6   0        1.45       -1.96      1.96 o
   3   6   0      227.95      228.00      5.76 o
   4   6   0      146.82      133.24      4.81 o
   5   6   0       50.13       51.77      3.80 o
   6   6   0      909.40      861.09     11.48 o
   7   6   0        3.81        8.56      3.62 o
   8   6   0       45.07       45.87      4.71 o
   9   6   0       44.82       51.50      6.14 o
  10   6   0        0.92       -0.96      4.00 o
  11   6   0        5.61        7.24      5.48 o
  12   6   0       82.54       89.30     10.38 o
   1   7   0      789.14      808.10      8.94 o
   2   7   0      617.47      573.93      8.79 o
   3   7   0       58.18       48.24      3.65 o
   4   7   0     1240.90     1224.33     15.69 o
   5   7   0      375.11      366.54      9.14 o
   6   7   0      200.78      197.60      8.65 o
   7   7   0        0.42       -1.39      4.11 o
   8   7   0      214.81      222.28     22.16 o
   9   7   0        0.09        0.77      4.60 o
  10   7   0       85.83       90.02      9.78 o
  11   7   0       57.19       53.61      8.70 o
   0   8   0      370.05      355.81     20.24 o
   1   8   0      308.45      280.45      9.48 o
   2   8   0       91.12       87.64      6.41 o
   3   8   0        7.73       13.66      3.51 o
   4   8   0       76.28       78.69      6.35 o
   5   8   0      125.20      134.56      6.32 o
   6   8   0      336.63      330.23     11.45 o
   7   8   0       31.86       27.85      6.14 o
   8   8   0       48.01       54.58      6.22 o
   9   8   0       18.32       16.55      4.99 o
  10   8   0       67.06       68.16      9.15 o
   1   9   0       52.51       42.27      7.52 o
   2   9   0      509.89      468.37     17.72 o
   3   9   0        2.40        0.14      4.00 o
   4   9   0       66.94       77.33      6.76 o
   5   9   0       26.86       34.38      5.42 o
   6   9   0       40.88       35.97      7.56 o
   7   9   0      186.06      194.25     12.39 o
   8   9   0        0.66        2.01      5.74 o
   9   9   0       27.11       12.66      7.42 o
   0  10   0       41.32       20.65      9.26 o
   1  10   0      267.96      274.03     13.36 o
   2  10   0       19.28       12.12     10.38 o
   3  10   0       92.08      114.11     13.43 o
   4  10   0       14.10       16.83      6.28 o
   5  10   0       87.06      100.67      9.65 o
   6  10   0       73.57       73.68     11.39 o
   7  10   0        5.08        7.28      6.37 o
   1  11   0      195.68      224.66     13.58 o
   2  11   0        2.10        7.41      5.58 o
   3  11   0        0.80        3.57      8.93 o
   4  11   0        8.30       23.60      6.55 o
   5  11   0       95.91      124.15     17.14 o
 -13   0   1       12.00        3.13      5.41 o
 -11   0   1      304.28      282.48     12.62 o
  -9   0   1      580.19      518.82     21.59 o
  -7   0   1     8639.21     9087.30     65.25 o
  -5   0   1       85.59       90.20      3.59 o
  -3   0   1     6729.69     7194.43     53.41 o
  -1   0   1     5468.22     5848.30     69.22 o
   1   0   1     4199.23     4487.01     31.17 o
   3   0   1    14662.61    15144.16    130.17 o
   5   0   1      748.68      690.96     13.09 o
   7   0   1      837.55      780.63     20.01 o
   9   0   1       20.00       11.61      5.16 o
  11   0   1      110.90       95.56      8.88 o
  13   0   1      298.98      320.48     15.18 o
 -14   1   1      146.67      154.17      8.61 o
 -13   1   1      132.39      127.61      7.64 o
 -12   1   1      147.42      149.83      7.64 o
 -11   1   1       33.34       38.76      4.93 o
 -10   1   1      748.55      715.95     13.03 o
  -9   1   1      313.73      313.92      8.56 o
  -8   1   1       10.07        9.34      3.30 o
  -7   1   1      147.98      156.62      4.62 o
  -6   1   1      155.24      154.32      5.59 o
  -5   1   1        1.31        4.36      1.79 o
  -4   1   1     3203.32     3371.10     24.19 o
  -3   1   1    15563.07    15637.10    117.15 o
  -2   1   1      857.46      957.39      7.08 o
  -1   1   1      495.40      533.01      4.27 o
   0   1   1      326.69      304.24      5.37 o
   1   1   1      200.35      187.11      3.36 o
   2   1   1      130.94      150.28      2.26 o
   3   1   1      484.76      532.25      6.86 o
   4   1   1     2524.62     2718.67     17.74 o
   5   1   1     3040.09     3373.00     22.06 o
   6   1   1      341.42      328.78      5.46 o
   7   1   1       36.08       36.62      3.66 o
   8   1   1      555.27      580.77     10.67 o
   9   1   1       20.79       21.85      3.99 o
  10   1   1       68.52       73.64      6.11 o
  11   1   1      205.55      220.45      8.34 o
  12   1   1       77.09       69.71      6.13 o
  13   1   1      109.84      133.89      9.28 o
 -14   2   1       15.43       28.75      6.21 o
 -13   2   1      109.96      112.20      8.68 o
 -12   2   1        3.83        9.85      4.65 o
 -11   2   1       10.52       21.50      4.30 o
 -10   2   1      300.54      298.47      9.07 o
  -9   2   1      802.25      795.80     13.12 o
  -8   2   1       72.82       72.86      4.73 o
  -7   2   1      972.80      998.59     11.04 o
  -6   2   1      134.66      125.66      3.47 o
  -5   2   1     2846.90     3164.74     26.03 o
  -4   2   1     2453.67     2542.44     16.98 o
  -3   2   1      129.01      127.36      4.11 o
  -2   2   1      325.50      296.43      4.89 o
  -1   2   1      412.99      435.69      4.83 o
   0   2   1      136.12      119.32      2.11 o
   1   2   1      677.11      723.17      6.17 o
   2   2   1      945.57      848.59      7.30 o
   3   2   1     1323.09     1350.78      9.20 o
   4   2   1       13.11       12.80      1.49 o
   5   2   1        8.79        4.20      1.34 o
   6   2   1        3.12        1.63      2.14 o
   7   2   1       61.56       67.90      3.45 o
   8   2   1      842.33      823.69     18.10 o
   9   2   1       56.43       69.86      6.09 o
  10   2   1      422.08      400.31     10.06 o
  11   2   1       44.07       48.66      6.24 o
  12   2   1       93.29       92.64      8.31 o
  13   2   1        0.57        3.79      4.66 o
 -13   3   1        0.55        2.28      4.54 o
 -12   3   1      260.24      247.56     11.02 o
 -11   3   1        6.63        8.28      4.76 o
 -10   3   1      282.67      255.39     14.11 o
  -9   3   1        1.77        0.37      7.77 o
  -8   3   1      668.11      594.22     15.23 o
  -7   3   1       17.35       23.48      3.69 o
  -6   3   1      115.66      140.71      4.03 o
  -5   3   1      137.58      155.33      4.15 o
  -4   3   1     1402.89     1553.36     13.42 o
  -3   3   1      468.61      455.13      6.00 o
  -2   3   1       32.52       36.88      3.06 o
  -1   3   1      314.62      308.22      4.27 o
   0   3   1      292.95      272.54      3.83 o
   1   3   1     1350.07     1321.26      8.80 o
   2   3   1      370.53      373.32      5.24 o
   3   3   1      551.48      550.10      6.69 o
   4   3   1     1843.23     1884.90     14.44 o
   5   3   1     2358.68     2707.57     29.51 o
   6   3   1      775.58      823.58      7.98 o
   7   3   1       40.85       42.85      3.16 o
   8   3   1       43.87       37.78      4.02 o
   9   3   1      156.81      150.15      7.89 o
  10   3   1      537.81      564.75     16.25 o
  11   3   1        3.02        1.67      6.88 o
  12   3   1       64.97       70.19      7.26 o
  13   3   1        0.13       -2.81      4.13 o
 -13   4   1        1.11        7.46      4.94 o
 -12   4   1      208.89      238.19     10.90 o
 -11   4   1       30.86       41.51      6.87 o
 -10   4   1       80.07       77.27      9.38 o
  -9   4   1      125.79      109.45     11.59 o
  -8   4   1        5.66        6.93      3.41 o
  -7   4   1       57.62       51.99      4.41 o
  -6   4   1        3.77        6.66      2.31 o
  -5   4   1      596.85      606.26      9.55 o
  -4   4   1     1034.84      959.12     10.11 o
  -3   4   1      129.88      125.03      3.82 o
  -2   4   1      567.99      573.63      6.92 o
  -1   4   1     4389.54     4695.95     35.55 o
   0   4   1      652.17      660.99      7.02 o
   1   4   1      206.31      235.57      4.89 o
   2   4   1      200.83      200.89      7.13 o
   3   4   1      122.07      122.61      3.91 o
   4   4   1      316.73      345.96      6.07 o
   5   4   1       19.67       24.23      2.60 o
   6   4   1      507.01      486.98     11.50 o
   7   4   1      228.84      236.45     13.16 o
   8   4   1      161.47      137.84      7.44 o
   9   4   1      163.09      135.12      7.77 o
  10   4   1        0.60        0.57      3.70 o
  11   4   1       11.18       17.69      5.74 o
  12   4   1       96.12      108.62     12.76 o
  13   4   1       34.47       42.69      6.33 o
 -13   5   1       32.77       52.89      8.60 o
 -12   5   1        8.84        7.89      4.82 o
 -11   5   1       21.71       18.71      5.21 o
 -10   5   1        1.23        3.77      4.26 o
  -9   5   1      668.45      618.55     35.83 o
  -8   5   1      564.48      549.62     11.17 o
  -7   5   1      417.31      404.06      9.36 o
  -6   5   1     1172.94     1096.92     12.44 o
  -5   5   1      858.76      866.13     11.30 o
  -4   5   1      203.19      200.94      8.12 o
  -3   5   1      249.06      259.24      7.71 o
  -2   5   1     1969.99     2083.72     23.66 o
  -1   5   1        1.01        0.37      1.66 o
   0   5   1     1078.93     1204.84      9.76 o
   1   5   1      299.92      359.57      4.98 o
   2   5   1        8.07        3.43      1.43 o
   3   5   1      130.54      109.02      5.22 o
   4   5   1      129.01      136.04      4.55 o
   5   5   1       16.54       15.95      2.79 o
   6   5   1      429.36      438.37      9.57 o
   7   5   1       79.94       80.99      5.04 o
   8   5   1       18.02       16.30      3.69 o
   9   5   1       50.15       45.24      6.40 o
  10   5   1        5.27       14.47      4.62 o
  11   5   1       91.21       75.57      7.23 o
  12   5   1       67.18       62.81      7.07 o
 -12   6   1       57.67       63.25      7.55 o
 -11   6   1       18.11       19.19      7.99 o
 -10   6   1       89.80       87.74      7.51 o
  -9   6   1      228.01      223.55      9.57 o
  -8   6   1       12.16        8.25      3.64 o
  -7   6   1      283.20      276.67     10.53 o
  -6   6   1      589.72      590.38      9.82 o
  -5   6   1      841.64      807.88     10.86 o
  -4   6   1       38.44       40.25      3.35 o
  -3   6   1       21.48       21.45      2.77 o
  -2   6   1      530.38      501.47      7.52 o
  -1   6   1      232.11      237.51      9.38 o
   0   6   1       43.73       47.14      2.52 o
   1   6   1        4.09        5.14      1.96 o
   2   6   1        4.99        3.70      2.24 o
   3   6   1       21.61       13.04      2.66 o
   4   6   1       57.79       49.34      5.17 o
   5   6   1      119.34      112.92      4.65 o
   6   6   1      445.51      411.33      9.32 o
   7   6   1      191.78      179.09      6.99 o
   8   6   1       25.75       23.47      4.60 o
   9   6   1      179.74      165.38     10.91 o
  10   6   1       72.43       57.00      8.16 o
  11   6   1       86.81       86.95     10.11 o
 -11   7   1      125.35      123.88     11.21 o
 -10   7   1       20.10       22.32      7.22 o
  -9   7   1       40.21       30.29      5.39 o
  -8   7   1      181.62      170.63     14.27 o
  -7   7   1       19.70       11.84      3.92 o
  -6   7   1     2086.46     2024.65     20.91 o
  -5   7   1       62.21       70.19      4.46 o
  -4   7   1      167.39      166.73      7.09 o
  -3   7   1     2752.07     2800.71     31.49 o
  -2   7   1      105.33       90.28      6.04 o
  -1   7   1       23.56       20.09      2.45 o
   0   7   1        5.20        7.52      2.41 o
   1   7   1      849.05      775.01     14.31 o
   2   7   1       60.80       63.63      4.40 o
   3   7   1      708.15      675.95     20.37 o
   4   7   1     1424.56     1447.27     25.50 o
   5   7   1      736.11      707.24     12.33 o
   6   7   1        5.07        5.53      3.55 o
   7   7   1       65.32       62.42      6.01 o
   8   7   1       64.23       63.52      6.89 o
   9   7   1       21.57       10.30      5.75 o
  10   7   1        8.60        5.42      5.36 o
  11   7   1        0.21        0.00      5.30 o
 -10   8   1       63.63       80.97      9.51 o
  -9   8   1      294.11      299.10     11.39 o
  -8   8   1       44.02       47.41      5.93 o
  -7   8   1        1.46        2.15      3.80 o
  -6   8   1      104.02      103.30      7.56 o
  -5   8   1      255.78      258.57     11.16 o
  -4   8   1       62.17       71.72      6.25 o
  -3   8   1      543.55      500.21     12.73 o
  -2   8   1      833.92      871.41     28.66 o
  -1   8   1        0.52       -2.17      3.51 o
   0   8   1        8.03        5.38      3.14 o
   1   8   1      198.36      201.36      9.54 o
   2   8   1      290.40      300.96     14.56 o
   3   8   1      384.15      368.58     13.86 o
   4   8   1      441.10      446.09     10.07 o
   5   8   1      478.93      516.97     14.66 o
   6   8   1       18.80       15.98      4.56 o
   7   8   1       51.50       53.41      6.25 o
   8   8   1      410.51      410.28     15.43 o
   9   8   1       88.96      103.41     10.10 o
  10   8   1       35.17       37.94      7.93 o
  -9   9   1       79.34       71.12     11.47 o
  -8   9   1        0.39        3.64      6.14 o
  -7   9   1       12.87        6.52      6.19 o
  -6   9   1       18.97       22.84      7.13 o
  -5   9   1      130.24      129.09     12.19 o
  -4   9   1      108.59      101.72      7.24 o
  -3   9   1      433.24      406.67     23.57 o
  -2   9   1      208.92      194.98     11.54 o
  -1   9   1      190.65      176.21     15.51 o
   0   9   1        1.50       -1.81      5.30 o
   1   9   1        0.07        4.42      6.46 o
   2   9   1      209.05      202.22      8.95 o
   3   9   1      228.42      226.10      9.59 o
   4   9   1      166.75      166.47      8.74 o
   5   9   1        9.54       13.10      4.67 o
   6   9   1        1.54        1.86      3.76 o
   7   9   1        9.74       11.78      4.53 o
   8   9   1       14.66       17.48      4.96 o
  -7  10   1        0.99        1.69      6.17 o
  -6  10   1      312.08      320.16     22.99 o
  -5  10   1        0.71        1.36     11.34 o
  -4  10   1        1.28        6.69      5.48 o
  -3  10   1       16.04       19.76      6.25 o
  -2  10   1       27.05       21.07      6.49 o
  -1  10   1        8.16        0.08      5.62 o
   0  10   1       13.04       15.90      6.06 o
   1  10   1       16.25       -2.90      5.11 o
   2  10   1      101.50      120.63     10.45 o
   3  10   1       33.57       26.66      7.88 o
   4  10   1       74.21       95.00      9.60 o
   5  10   1       26.86       32.21      7.51 o
   6  10   1      128.40      140.39     11.72 o
   7  10   1        1.76        9.13      7.83 o
  -5  11   1        0.04        7.02      9.31 o
  -4  11   1        0.49        4.11      5.25 o
  -3  11   1        2.27        2.13      8.32 o
  -2  11   1      250.92      229.02     22.20 o
  -1  11   1        9.70        9.41      5.78 o
   0  11   1       64.40       68.40     10.25 o
   1  11   1        4.11       12.44      5.88 o
   2  11   1       26.19       41.03      7.51 o
   3  11   1        0.73        9.32      6.11 o
   4  11   1       19.73       29.95      7.41 o
 -14   0   2      212.38      212.87     13.53 o
 -12   0   2      178.87      195.59     11.81 o
 -10   0   2       20.28       12.35      5.40 o
  -8   0   2      121.99      120.48      7.79 o
  -6   0   2      262.26      293.51      7.30 o
  -4   0   2      681.38      659.78      8.61 o
  -2   0   2       37.84       26.70      3.87 o
   0   0   2     2782.15     2611.54     32.91 o
   2   0   2    24435.63    24167.95    170.86 o
   4   0   2      618.73      630.43      9.20 o
   6   0   2     4935.96     5323.17     53.50 o
   8   0   2      274.53      291.39     44.48 o
  10   0   2      462.90      459.32     15.28 o
  12   0   2      262.37      232.97     15.33 o
 -14   1   2        6.66        5.13      5.46 o
 -13   1   2        1.50        5.86      3.85 o
 -12   1   2      289.48      266.03      9.25 o
 -11   1   2      337.84      330.22      9.63 o
 -10   1   2       23.69       24.29      4.30 o
  -9   1   2      368.43      359.46     11.34 o
  -8   1   2       25.57       22.56      3.70 o
  -7   1   2       11.19        9.41      1.93 o
  -6   1   2     1446.77     1573.85     11.68 o
  -5   1   2      152.16      140.60      3.99 o
  -4   1   2      801.79      911.72      9.80 o
  -3   1   2      134.00      131.87      3.17 o
  -2   1   2     2993.05     3134.12     18.34 o
  -1   1   2      915.67      903.81      7.51 o
   0   1   2     1081.86     1152.24     16.35 o
   1   1   2      474.64      471.72      4.91 o
   2   1   2     2181.18     2111.36     12.37 o
   3   1   2        6.40        7.44      1.24 o
   4   1   2      173.51      188.92      3.80 o
   5   1   2      609.40      580.91      7.01 o
   6   1   2     2595.46     2830.85     20.07 o
   7   1   2        1.70        0.52      2.65 o
   8   1   2      529.65      517.65     13.69 o
   9   1   2     1770.82     1773.24     26.38 o
  10   1   2      393.47      386.92     10.04 o
  11   1   2       21.42       18.09      4.19 o
  12   1   2      413.12      376.10     12.81 o
  13   1   2       44.66       35.43      6.16 o
 -14   2   2       32.97       43.36      6.75 o
 -13   2   2        8.77        5.13      4.73 o
 -12   2   2       24.05       32.30      5.63 o
 -11   2   2        6.94        2.14      4.20 o
 -10   2   2      283.97      267.69     13.47 o
  -9   2   2        3.49        2.18      3.98 o
  -8   2   2      345.69      329.71      8.16 o
  -7   2   2        9.60        9.85      3.01 o
  -6   2   2     1831.69     2074.37     15.91 o
  -5   2   2     3002.78     3163.40     20.94 o
  -4   2   2       11.55       11.14      1.79 o
  -3   2   2     3216.84     3149.77     19.67 o
  -2   2   2       28.67       23.69      1.78 o
  -1   2   2     2082.48     2206.96     15.23 o
   0   2   2       18.26       19.74      2.02 o
   1   2   2     1227.15     1171.56     12.41 o
   2   2   2      974.26      976.22     16.74 o
   3   2   2     2268.92     2402.60     15.43 o
   4   2   2     1403.51     1681.06     11.40 o
   5   2   2       12.71        8.26      1.62 o
   6   2   2      119.69      113.09      3.92 o
   7   2   2       92.49       76.18      3.55 o
   8   2   2     1121.38     1129.94     28.83 o
   9   2   2      487.04      437.41     10.41 o
  10   2   2        5.71        6.74      4.00 o
  11   2   2       29.22       27.42      5.42 o
  12   2   2        8.34       12.00      4.70 o
  13   2   2      129.26      143.09      9.72 o
 -14   3   2        1.24       13.97     16.22 o
 -13   3   2       14.14       29.24      5.92 o
 -12   3   2        0.01        2.90      4.55 o
 -11   3   2      605.25      575.90     14.96 o
 -10   3   2       25.43       22.41      5.00 o
  -9   3   2      177.92      159.28      8.12 o
  -8   3   2       29.04       33.06      4.10 o
  -7   3   2      821.75      891.13     10.24 o
  -6   3   2      674.66      687.43      8.61 o
  -5   3   2      721.89      780.41      8.88 o
  -4   3   2      102.04      111.37      3.57 o
  -3   3   2      326.36      303.55      5.06 o
  -2   3   2      699.84      649.83      6.85 o
  -1   3   2      168.06      165.12      3.18 o
   0   3   2        4.56        0.55      1.73 o
   1   3   2        0.41        0.66      1.53 o
   2   3   2       12.16       11.50      1.74 o
   3   3   2    10671.70    11618.79     61.75 o
   4   3   2      517.09      507.71      5.69 o
   5   3   2      420.76      422.11      5.52 o
   6   3   2        5.39        6.26      2.24 o
   7   3   2       63.17       65.94      3.75 o
   8   3   2      194.78      198.47      8.39 o
   9   3   2      908.27      825.87     23.93 o
  10   3   2        9.11        3.77      3.95 o
  11   3   2        0.94        0.62      3.98 o
  12   3   2       27.87       35.82      6.03 o
  13   3   2        0.08        0.48      4.56 o
 -13   4   2       42.57       59.84      7.58 o
 -12   4   2       68.45       55.34      6.95 o
 -11   4   2      183.58      195.64      9.79 o
 -10   4   2       79.89       70.80      6.77 o
  -9   4   2        6.52        4.94      4.33 o
  -8   4   2      257.12      266.93      8.04 o
  -7   4   2      717.68      716.40     11.92 o
  -6   4   2      130.32      119.99      5.90 o
  -5   4   2      148.46      123.31      4.18 o
  -4   4   2        2.35        1.93      1.93 o
  -3   4   2      860.18      965.80     16.57 o
  -2   4   2       86.36      101.42      3.75 o
  -1   4   2     2077.22     2197.90     16.65 o
   0   4   2      478.85      512.77      8.12 o
   1   4   2        5.73        4.08      1.20 o
   2   4   2       59.63       60.85      3.14 o
   3   4   2       20.94       37.11      2.96 o
   4   4   2       70.73       60.90      3.16 o
   5   4   2      165.89      132.77      4.45 o
   6   4   2       56.51       56.45      4.02 o
   7   4   2      845.86      828.11     13.92 o
   8   4   2        0.63        2.53      3.52 o
   9   4   2       16.02       15.54      4.41 o
  10   4   2        2.92       -2.15      3.73 o
  11   4   2      375.20      376.75     12.55 o
  12   4   2       15.20       17.59      5.03 o
 -13   5   2        3.57        7.54      4.77 o
 -12   5   2       90.55       87.11      8.08 o
 -11   5   2       12.44       13.32      5.09 o
 -10   5   2        1.77        2.80      4.34 o
  -9   5   2      127.45      130.05      6.66 o
  -8   5   2        0.04        2.61      3.53 o
  -7   5   2       11.79        3.02      3.45 o
  -6   5   2       30.92       30.05      3.31 o
  -5   5   2       11.98       10.13      2.79 o
  -4   5   2       99.30      110.35      4.10 o
  -3   5   2      190.02      155.57      4.77 o
  -2   5   2      197.85      247.16      5.40 o
  -1   5   2       29.62       46.61      2.47 o
   0   5   2      315.81      308.00      6.50 o
   1   5   2      224.65      174.24      3.52 o
   2   5   2        8.74       12.09      2.17 o
   3   5   2     1084.54     1043.99     15.24 o
   4   5   2     1287.05     1337.42     13.12 o
   5   5   2        0.08        1.22      2.39 o
   6   5   2      327.47      332.43      8.98 o
   7   5   2      217.75      210.08      6.88 o
   8   5   2       48.20       39.87      6.59 o
   9   5   2       67.69       81.84      6.66 o
  10   5   2        5.83       13.63      5.67 o
  11   5   2       31.02       38.75      7.68 o
  12   5   2       90.73       95.95     10.46 o
 -12   6   2        3.55       16.95      5.36 o
 -11   6   2       59.93       57.95      6.92 o
 -10   6   2      235.23      225.20     10.31 o
  -9   6   2        0.00        8.14      3.85 o
  -8   6   2      126.52      118.17      6.42 o
  -7   6   2      373.61      361.33      9.61 o
  -6   6   2      273.60      266.87      6.99 o
  -5   6   2      101.38       99.33      4.57 o
  -4   6   2      364.53      323.73      7.58 o
  -3   6   2       76.35       75.36      3.68 o
  -2   6   2       86.09       69.71      3.34 o
  -1   6   2       76.69       84.31      3.48 o
   0   6   2       64.70       54.91      2.95 o
   1   6   2        0.85        3.27      2.32 o
   2   6   2      985.15      911.34     12.69 o
   3   6   2        3.76        1.54      2.66 o
   4   6   2      108.97      101.52      5.16 o
   5   6   2     1838.58     1759.07     19.33 o
   6   6   2       24.73       19.41      4.23 o
   7   6   2       38.88       50.66      5.44 o
   8   6   2      572.97      503.83     13.06 o
   9   6   2       31.99       19.14      6.66 o
  10   6   2       40.61       37.14      7.23 o
  11   6   2      122.03      130.14     11.53 o
 -11   7   2       36.81       30.98      7.12 o
 -10   7   2       14.97       20.73      5.38 o
  -9   7   2      121.62      120.69     10.36 o
  -8   7   2       11.67        4.15      3.85 o
  -7   7   2      354.27      322.07      9.43 o
  -6   7   2      726.06      747.35     11.43 o
  -5   7   2     1564.39     1621.89     16.67 o
  -4   7   2        1.25        0.73      2.58 o
  -3   7   2       23.59       24.05      3.91 o
  -2   7   2      353.18      314.70      7.97 o
  -1   7   2       11.41        9.24      3.07 o
   0   7   2      199.44      160.40      6.11 o
   1   7   2       27.38       26.58      3.65 o
   2   7   2        4.41        4.35      2.99 o
   3   7   2      578.73      564.43     10.96 o
   4   7   2      103.45      110.00      5.70 o
   5   7   2      888.96      849.44     13.65 o
   6   7   2       97.69       78.46      6.30 o
   7   7   2      355.43      319.24     10.60 o
   8   7   2      214.03      219.41     11.79 o
   9   7   2        7.20        7.55      5.32 o
  10   7   2      127.35      140.97     11.47 o
 -10   8   2       35.73       15.51     10.53 o
  -9   8   2      187.11      195.39     15.89 o
  -8   8   2       37.46       25.79      7.20 o
  -7   8   2        0.36       -2.57      5.62 o
  -6   8   2        0.58        2.54      4.34 o
  -5   8   2        9.33       15.14      4.09 o
  -4   8   2     1915.74     1973.80     25.15 o
  -3   8   2       31.04       33.56      4.35 o
  -2   8   2       80.97       68.49      5.90 o
  -1   8   2        8.00        3.59      3.07 o
   0   8   2        2.80       -0.43      2.86 o
   1   8   2      751.53      746.31     12.58 o
   2   8   2     2286.18     2277.56     23.82 o
   3   8   2        1.10        5.41      3.33 o
   4   8   2      268.18      253.58      8.25 o
   5   8   2        6.95        5.42      4.79 o
   6   8   2      164.49      152.27      8.22 o
   7   8   2        1.41        2.46      3.77 o
   8   8   2      132.74      129.00      8.42 o
   9   8   2       14.54       19.89      6.60 o
  -9   9   2       69.43       75.81     12.77 o
  -8   9   2       45.63       43.38      8.49 o
  -7   9   2        0.80       -4.72      5.68 o
  -6   9   2       68.01       80.95      9.17 o
  -5   9   2      233.61      239.68     10.81 o
  -4   9   2        3.61        9.76      5.74 o
  -3   9   2       96.67       83.00     11.77 o
  -2   9   2       29.84       24.20      6.82 o
  -1   9   2        5.09        2.65      5.18 o
   0   9   2       89.77       76.76     12.59 o
   1   9   2       28.89       29.16      4.10 o
   2   9   2      115.27      129.17      6.39 o
   3   9   2       10.61       10.60      4.41 o
   4   9   2       29.66       35.94      6.66 o
   5   9   2      161.46      154.62      8.40 o
   6   9   2       35.64       35.75      6.56 o
   7   9   2        0.98        2.56      4.06 o
   8   9   2        0.38        4.98      4.29 o
  -7  10   2      190.05      283.18     22.99 o
  -6  10   2        0.11       17.65     10.78 o
  -5  10   2        4.66        9.38      5.30 o
  -4  10   2      102.49      102.96     17.14 o
  -3  10   2       12.05        7.44      5.47 o
  -2  10   2        9.15       15.01     10.25 o
  -1  10   2       45.11       38.45      7.34 o
   0  10   2        0.92        2.48      5.01 o
   1  10   2      190.48      186.58     12.09 o
   2  10   2       72.48       81.66      9.27 o
   3  10   2        4.35        1.21      5.47 o
   4  10   2       16.48       13.73      5.07 o
   5  10   2      402.85      436.68     24.44 o
   6  10   2       31.18       30.93      7.70 o
  -5  11   2        4.73       13.40      6.08 o
  -4  11   2       33.10       35.49      7.64 o
  -3  11   2      225.19      240.61     15.94 o
  -2  11   2       38.72       34.88      8.72 o
  -1  11   2        0.67       -0.16      4.82 o
   0  11   2       37.81       45.78      7.86 o
   1  11   2      174.88      186.57     15.13 o
   2  11   2        2.79        8.33      5.61 o
   3  11   2       37.94       42.14      7.95 o
   4  11   2        1.68        9.50      5.81 o
 -13   0   3        2.73        7.23      5.99 o
 -11   0   3      611.75      624.02     18.50 o
  -9   0   3      186.63      170.66      9.69 o
  -7   0   3      800.27      805.61     11.99 o
  -5   0   3      839.28      796.82     10.70 o
  -3   0   3       61.61       56.20      5.95 o
  -1   0   3    54112.45    50858.31    607.76 o
   1   0   3     2238.25     2289.93     22.64 o
   3   0   3      291.32      272.06      5.29 o
   5   0   3        8.14        9.61      3.32 o
   7   0   3      522.73      485.71     13.26 o
   9   0   3      986.43      972.88     21.72 o
  11   0   3       60.13       48.90      7.62 o
  13   0   3      384.92      372.03     24.36 o
 -14   1   3        0.03        3.50      5.68 o
 -13   1   3       88.90       80.98      7.78 o
 -12   1   3      230.79      230.70     10.49 o
 -11   1   3       26.20       24.35      7.66 o
 -10   1   3      815.77      834.09     14.34 o
  -9   1   3      251.18      234.44      7.99 o
  -8   1   3        0.38       -1.69      2.84 o
  -7   1   3      556.98      562.77      7.57 o
  -6   1   3      708.58      749.03     11.43 o
  -5   1   3      199.75      178.97      5.01 o
  -4   1   3       15.01        9.62      2.24 o
  -3   1   3      173.09      177.39      3.93 o
  -2   1   3     3371.04     3610.67     23.84 o
  -1   1   3    29841.45    29336.47    177.40 o
   0   1   3     4926.89     4943.50    147.90 o
   1   1   3        1.99       -0.91      1.24 o
   2   1   3      655.79      652.56      7.08 o
   3   1   3     1788.19     1860.79     11.97 o
   4   1   3       27.92       25.94      1.69 o
   5   1   3     4326.10     4539.69     28.59 o
   6   1   3       17.13       15.45      2.10 o
   7   1   3      131.63      136.07      5.55 o
   8   1   3      184.53      195.87      6.99 o
   9   1   3      145.26      147.15      6.61 o
  10   1   3      249.01      248.62      8.99 o
  11   1   3       62.58       79.16      7.10 o
  12   1   3        9.51       15.71      5.09 o
  13   1   3        2.32        3.66      5.24 o
 -14   2   3       59.59       67.75      7.85 o
 -13   2   3        6.64        4.46      4.75 o
 -12   2   3        0.71       -3.81      3.81 o
 -11   2   3       48.04       53.35      6.33 o
 -10   2   3      493.46      504.38     13.39 o
  -9   2   3      264.41      253.19     11.15 o
  -8   2   3       30.53       24.96      3.96 o
  -7   2   3      272.34      290.84      7.38 o
  -6   2   3     1152.29     1170.76     15.53 o
  -5   2   3       15.77       21.94      2.36 o
  -4   2   3      951.37      902.70      8.93 o
  -3   2   3      374.13      369.33      5.34 o
  -2   2   3       22.54       22.16      1.87 o
  -1   2   3      419.12      447.65      7.95 o
   0   2   3     1715.07     1679.35     37.76 o
   1   2   3     1134.80     1124.32      9.79 o
   2   2   3      360.64      381.38      5.24 o
   3   2   3       37.28       47.96      2.07 o
   4   2   3       68.94       85.61      2.76 o
   5   2   3      625.66      679.89      7.01 o
   6   2   3      273.38      264.24      8.95 o
   7   2   3      296.47      299.24      7.52 o
   8   2   3      127.81      114.99      5.55 o
   9   2   3       77.43       71.44      6.26 o
  10   2   3       62.53       53.44      6.39 o
  11   2   3       12.13       11.91      5.29 o
  12   2   3       98.04      117.85      8.68 o
  13   2   3       74.54       79.13      8.21 o
 -14   3   3        0.00       20.19      5.68 o
 -13   3   3        0.31       -2.87      4.45 o
 -12   3   3      177.29      191.00     17.54 o
 -11   3   3       15.37        2.50      6.82 o
 -10   3   3      371.36      358.64     11.80 o
  -9   3   3       10.42        9.52      4.50 o
  -8   3   3       16.75       19.61      3.80 o
  -7   3   3      506.30      531.40      8.51 o
  -6   3   3     2225.63     2323.70     18.65 o
  -5   3   3       89.62       90.10      3.60 o
  -4   3   3     1325.41     1284.59     11.56 o
  -3   3   3      997.90     1017.04      9.51 o
  -2   3   3      142.38      132.73      3.67 o
  -1   3   3      307.59      315.45      5.12 o
   0   3   3      158.84      166.33      5.37 o
   1   3   3        8.39        9.10      2.25 o
   2   3   3     1001.37      993.31      9.84 o
   3   3   3       85.35      100.42      3.73 o
   4   3   3     2076.07     2204.40     14.52 o
   5   3   3      495.04      511.63      6.33 o
   6   3   3        1.03       -0.72      2.07 o
   7   3   3       33.02       35.24      3.58 o
   8   3   3     1039.20      998.04     17.38 o
   9   3   3       70.51       69.54      6.23 o
  10   3   3       49.27       40.15      6.74 o
  11   3   3        3.53        5.37      4.35 o
  12   3   3       57.85       59.87      7.08 o
 -13   4   3        1.49        6.48      4.92 o
 -12   4   3       59.02       60.33      7.17 o
 -11   4   3       48.61       45.56      6.47 o
 -10   4   3      459.38      431.14     12.86 o
  -9   4   3        1.32       -1.21      3.61 o
  -8   4   3      291.20      286.11      8.61 o
  -7   4   3      109.88       95.69      4.40 o
  -6   4   3        0.28       -2.21      2.21 o
  -5   4   3        0.81        1.60      2.07 o
  -4   4   3        4.39        5.15      2.08 o
  -3   4   3      186.76      186.43      4.44 o
  -2   4   3      321.05      280.04      4.73 o
  -1   4   3     1570.99     1533.49     11.63 o
   0   4   3     7112.90     7817.43     48.75 o
   1   4   3      641.30      673.72     10.86 o
   2   4   3      448.23      446.41      6.11 o
   3   4   3       21.38       20.86      2.26 o
   4   4   3      362.15      325.77      6.10 o
   5   4   3       84.91       85.75      4.33 o
   6   4   3      214.92      187.73      6.21 o
   7   4   3       13.06       12.32      3.13 o
   8   4   3       34.72       37.74      6.08 o
   9   4   3        0.40       -0.15      3.52 o
  10   4   3        7.07       17.94      4.63 o
  11   4   3       66.50       62.44      6.80 o
  12   4   3       18.07       12.57      8.82 o
 -13   5   3        2.13        8.47      5.26 o
 -12   5   3        1.83        2.18      5.38 o
 -11   5   3        1.60        5.75      4.99 o
 -10   5   3        3.46        9.04      4.78 o
  -9   5   3        3.96        1.93      3.64 o
  -8   5   3        0.78        4.55      4.13 o
  -7   5   3      275.25      260.96      7.81 o
  -6   5   3      108.82       97.64      4.49 o
  -5   5   3        1.29       -1.28      2.31 o
  -4   5   3      724.50      670.34     13.47 o
  -3   5   3      597.77      618.71     10.14 o
  -2   5   3      469.70      528.50      8.15 o
  -1   5   3      546.88      536.27      6.45 o
   0   5   3     4001.31     4252.27     30.35 o
   1   5   3      982.28     1136.67     17.91 o
   2   5   3      378.69      361.24      5.92 o
   3   5   3       34.62       25.27      2.60 o
   4   5   3       20.11       17.09      2.64 o
   5   5   3      863.78      851.79     14.64 o
   6   5   3       98.73       93.98      6.07 o
   7   5   3       17.60       10.61      3.84 o
   8   5   3      142.45      118.34      9.15 o
   9   5   3        4.79        4.17      4.56 o
  10   5   3      113.38      117.23     23.57 o
  11   5   3      145.56      149.92     28.18 o
 -12   6   3       12.72       15.36      5.53 o
 -11   6   3      108.52      107.42      9.44 o
 -10   6   3       14.35       19.98      5.27 o
  -9   6   3      285.59      274.94     17.95 o
  -8   6   3      165.82      163.78      7.31 o
  -7   6   3      358.57      356.78      9.46 o
  -6   6   3       14.13       11.61      3.12 o
  -5   6   3      291.93      267.49      6.64 o
  -4   6   3      168.54      169.11      7.06 o
  -3   6   3      463.40      448.75     11.13 o
  -2   6   3      210.92      232.04      6.60 o
  -1   6   3       40.50       34.39      3.86 o
   0   6   3      213.16      224.89      7.93 o
   1   6   3      523.04      498.71     11.55 o
   2   6   3       11.65        6.29      3.02 o
   3   6   3       41.01       39.89      3.98 o
   4   6   3      773.92      678.18     20.00 o
   5   6   3       62.92       59.71      4.73 o
   6   6   3      802.58      782.93     15.40 o
   7   6   3      122.23      136.25      7.49 o
   8   6   3       56.78       56.73      7.49 o
   9   6   3       19.50       16.95      6.37 o
  10   6   3       23.11       32.56      6.71 o
  11   6   3        2.45        4.38     10.40 o
 -11   7   3        3.48       -2.08      4.68 o
 -10   7   3        0.17       -1.95      4.85 o
  -9   7   3        9.92       14.81      4.17 o
  -8   7   3       32.86       41.31      5.03 o
  -7   7   3      363.49      370.57     10.01 o
  -6   7   3      126.82      126.71      6.49 o
  -5   7   3       78.73       83.69      8.73 o
  -4   7   3       26.01       34.10      4.40 o
  -3   7   3      334.00      351.98      8.79 o
  -2   7   3       76.19       71.21      4.64 o
  -1   7   3      669.17      644.70     13.40 o
   0   7   3      838.47      804.12     14.89 o
   1   7   3      122.19      127.12      6.24 o
   2   7   3       84.45       86.29      5.37 o
   3   7   3      299.33      313.15      8.65 o
   4   7   3     1147.27     1088.35     15.62 o
   5   7   3      365.00      339.05      9.15 o
   6   7   3        0.87       -2.92      2.92 o
   7   7   3       13.39        9.10      4.89 o
   8   7   3        2.36        7.90      5.55 o
   9   7   3       39.88       48.62      8.00 o
  10   7   3       63.77       44.25      8.12 o
 -10   8   3       14.60        5.59      9.61 o
  -9   8   3       20.88       21.75     11.82 o
  -8   8   3       33.60       30.20      6.63 o
  -7   8   3      272.91      277.92     13.89 o
  -6   8   3       22.19       21.10      4.90 o
  -5   8   3      366.87      393.08     10.36 o
  -4   8   3       83.93       86.90      5.77 o
  -3   8   3       42.03       43.10      5.65 o
  -2   8   3       29.65       25.59      4.92 o
  -1   8   3        0.04       -2.48      3.70 o
   0   8   3        1.70       -2.76      2.76 o
   1   8   3      340.64      331.78      8.98 o
   2   8   3        0.14        4.32      3.14 o
   3   8   3     1452.70     1444.01     31.29 o
   4   8   3      327.75      324.78      9.27 o
   5   8   3       37.82       41.79      5.50 o
   6   8   3       40.35       35.39      5.36 o
   7   8   3      288.97      290.51     11.05 o
   8   8   3        9.99        1.56      4.20 o
   9   8   3        5.61        7.91      5.95 o
  -9   9   3        0.65        5.80      6.73 o
  -8   9   3        0.07       -0.91      7.65 o
  -7   9   3      129.15      131.10     18.64 o
  -6   9   3       74.48       91.97      7.48 o
  -5   9   3        5.59       11.74      5.14 o
  -4   9   3      166.61      146.41     10.76 o
  -3   9   3       38.51       51.20      7.90 o
  -2   9   3      469.51      428.94     12.40 o
  -1   9   3      226.51      200.52     16.39 o
   0   9   3       77.19       87.02      5.65 o
   1   9   3      103.32       79.81      6.33 o
   2   9   3        2.68        5.10      3.38 o
   3   9   3        7.75        7.05      5.37 o
   4   9   3        1.06        2.06      3.40 o
   5   9   3        9.39        5.76      4.07 o
   6   9   3       16.44       20.74      7.98 o
   7   9   3        6.95       14.35      4.92 o
   8   9   3        7.39        0.87      4.93 o
  -7  10   3       18.01       26.04     12.05 o
  -6  10   3        5.29        9.10     10.99 o
  -5  10   3        5.38        4.55      5.16 o
  -4  10   3       32.69       34.93      7.10 o
  -3  10   3      107.90      103.94     13.22 o
  -2  10   3       55.83       55.18      8.44 o
  -1  10   3       20.76       22.28      6.95 o
   0  10   3       13.51       20.07      6.40 o
   1  10   3        5.18        4.13      5.50 o
   2  10   3       22.37       21.94      6.76 o
   3  10   3       65.54       70.03      7.05 o
   4  10   3      207.93      222.85     16.92 o
   5  10   3        1.53        5.17      5.65 o
   6  10   3      167.35      183.76      9.86 o
  -5  11   3        5.63        7.63      5.78 o
  -4  11   3      124.96      166.24     12.49 o
  -3  11   3       32.22       28.10      7.14 o
  -2  11   3        3.92        9.13      5.60 o
  -1  11   3        0.16        2.95      4.94 o
   0  11   3      289.78      279.98     14.62 o
   1  11   3        1.74       23.27     13.86 o
   2  11   3       61.05       57.25     12.97 o
   3  11   3        2.41        8.67      9.69 o
 -14   0   4       11.83       16.63      9.51 o
 -12   0   4      133.05      113.53      9.95 o
 -10   0   4      162.80      148.57     16.07 o
  -8   0   4      801.75      810.99     21.92 o
  -6   0   4     2375.18     2381.68     28.12 o
  -4   0   4       97.66       65.86      7.58 o
  -2   0   4    52529.62    50717.03    602.01 o
   0   0   4      580.33      632.89     13.99 o
   2   0   4      153.36      130.61      7.43 o
   4   0   4       77.16       79.82      6.94 o
   6   0   4      726.29      680.25     14.76 o
   8   0   4     1027.91      924.89     19.88 o
  10   0   4      126.27      157.50     10.27 o
  12   0   4        7.51       13.38      8.85 o
 -14   1   4       19.82       28.95      6.23 o
 -13   1   4      195.31      213.06     15.13 o
 -12   1   4        3.82       -2.18      4.48 o
 -11   1   4       30.04       28.62      5.49 o
 -10   1   4     1077.13     1138.06     24.09 o
  -9   1   4        1.56        4.09      4.24 o
  -8   1   4       51.22       54.72      3.46 o
  -7   1   4       11.28       10.79      2.30 o
  -6   1   4        9.20       10.64      2.70 o
  -5   1   4       10.06        7.07      2.35 o
  -4   1   4      581.93      570.59     11.40 o
  -3   1   4     2266.12     2460.89     23.79 o
  -2   1   4     1951.33     1895.78     15.12 o
  -1   1   4     3042.27     3303.01     34.53 o
   0   1   4     2511.81     2708.75     19.28 o
   1   1   4      380.89      330.02      5.17 o
   2   1   4      440.77      481.60      6.49 o
   3   1   4      384.11      401.50      4.98 o
   4   1   4      557.83      498.57      8.38 o
   5   1   4      134.57      107.72      3.55 o
   6   1   4      134.10      130.16      4.72 o
   7   1   4       81.88       96.18      5.01 o
   8   1   4       46.56       38.90      4.20 o
   9   1   4       32.00       31.30      4.30 o
  10   1   4       10.18       12.21      4.35 o
  11   1   4      132.66      137.88      9.89 o
  12   1   4       46.44       58.40      6.80 o
 -14   2   4       31.53       45.36     10.09 o
 -13   2   4        5.56       13.75      5.18 o
 -12   2   4        3.71        5.72      6.44 o
 -11   2   4      227.60      231.01     13.71 o
 -10   2   4        8.57        9.38      4.84 o
  -9   2   4       77.14       57.48      6.07 o
  -8   2   4      375.25      349.60      9.15 o
  -7   2   4      148.27      133.13      5.56 o
  -6   2   4      919.99      956.96     10.83 o
  -5   2   4      184.64      169.89      6.08 o
  -4   2   4      193.69      184.05      4.37 o
  -3   2   4      171.90      135.04      6.04 o
  -2   2   4     1311.98     1416.40     13.03 o
  -1   2   4      448.87      540.57      6.74 o
   0   2   4      165.42      171.78      5.04 o
   1   2   4     2187.57     2202.87     16.74 o
   2   2   4      306.16      279.35      5.64 o
   3   2   4        0.09        0.65      1.25 o
   4   2   4      589.91      648.28      9.14 o
   5   2   4        8.58        6.88      1.77 o
   6   2   4        0.33        1.36      2.00 o
   7   2   4      492.58      483.56     10.85 o
   8   2   4       72.74       60.38      6.43 o
   9   2   4      657.15      627.68     14.50 o
  10   2   4       71.85       75.57      6.77 o
  11   2   4       58.95       68.29      7.85 o
  12   2   4       77.69       77.03      7.79 o
 -14   3   4        2.09       13.78      7.64 o
 -13   3   4      274.28      272.89     20.77 o
 -12   3   4        4.59        9.26      4.73 o
 -11   3   4       51.98       58.00      6.79 o
 -10   3   4       89.00       83.89      7.14 o
  -9   3   4       73.86       81.35      5.62 o
  -8   3   4        9.55        7.92      3.65 o
  -7   3   4        6.36        4.16      2.50 o
  -6   3   4      301.46      315.29     10.44 o
  -5   3   4      260.29      330.46      6.19 o
  -4   3   4      679.51      687.63      8.28 o
  -3   3   4      681.84      764.34      8.34 o
  -2   3   4       28.85       32.40      2.07 o
  -1   3   4        1.02        0.34      1.27 o
   0   3   4      189.43      175.64      5.62 o
   1   3   4     1050.03     1064.07     10.02 o
   2   3   4       89.65       87.48      2.48 o
   3   3   4       16.64       26.81      2.99 o
   4   3   4      409.71      456.74      5.81 o
   5   3   4     2224.29     2277.95     15.86 o
   6   3   4       87.45      100.00      4.65 o
   7   3   4       73.56       83.55      5.82 o
   8   3   4      178.30      184.30     10.19 o
   9   3   4      130.27      143.32      7.94 o
  10   3   4       12.05        6.63      4.16 o
  11   3   4      152.39      163.63      9.37 o
  12   3   4        4.62        0.05      4.21 o
 -13   4   4        0.33        2.01      4.71 o
 -12   4   4       93.47       89.58      8.10 o
 -11   4   4        7.33       11.22      4.96 o
 -10   4   4      170.10      173.16      9.04 o
  -9   4   4      548.51      568.47     14.12 o
  -8   4   4       15.73       15.20      4.05 o
  -7   4   4      172.13      164.47      5.40 o
  -6   4   4      883.51      905.50     11.08 o
  -5   4   4      651.94      631.14     10.13 o
  -4   4   4      136.66      146.12      4.38 o
  -3   4   4      945.35      951.50      9.74 o
  -2   4   4     5402.24     5938.19     34.74 o
  -1   4   4       42.17       43.78      3.76 o
   0   4   4      272.20      258.07      7.17 o
   1   4   4       84.04       81.63      4.65 o
   2   4   4      587.00      654.61      8.09 o
   3   4   4       99.03       95.89      3.68 o
   4   4   4      440.25      461.16      7.25 o
   5   4   4       16.33       21.01      3.06 o
   6   4   4       28.02       32.80      3.71 o
   7   4   4        8.86       12.17      3.34 o
   8   4   4      287.05      271.50      9.54 o
   9   4   4      141.18      162.00     11.08 o
  10   4   4        0.38        0.07      4.44 o
  11   4   4       19.59       15.50      6.10 o
  12   4   4       70.92       70.88      9.74 o
 -13   5   4       26.40       30.49      6.31 o
 -12   5   4        1.36        7.53      5.11 o
 -11   5   4        0.02        0.23      4.51 o
 -10   5   4      257.99      256.07     17.74 o
  -9   5   4       44.13       48.11      6.24 o
  -8   5   4       97.78       98.15      5.93 o
  -7   5   4      451.96      452.62     14.02 o
  -6   5   4       26.32       27.86      3.36 o
  -5   5   4        2.74       -0.84      2.39 o
  -4   5   4       18.09       30.79      3.82 o
  -3   5   4      177.51      197.57      4.88 o
  -2   5   4      513.52      450.95      6.15 o
  -1   5   4     2919.87     3194.78     25.23 o
   0   5   4       48.59       70.43      4.81 o
   1   5   4        2.79        3.59      2.80 o
   2   5   4      489.92      492.92      9.23 o
   3   5   4      374.44      368.75      8.30 o
   4   5   4      640.66      646.51     10.97 o
   5   5   4      899.95      895.34     13.15 o
   6   5   4      453.98      432.43     11.33 o
   7   5   4      173.49      151.27      7.53 o
   8   5   4       41.74       38.48      6.63 o
   9   5   4       23.82       14.42     11.01 o
  10   5   4        3.10       -4.55      4.55 o
  11   5   4      179.00      185.42     13.07 o
 -12   6   4       43.81       53.78      7.54 o
 -11   6   4        5.93        9.74      7.97 o
 -10   6   4      122.23      106.28      8.06 o
  -9   6   4      235.58      229.30      8.77 o
  -8   6   4      239.16      233.88      8.38 o
  -7   6   4       17.37       16.50      3.47 o
  -6   6   4      889.40      890.25     11.98 o
  -5   6   4        0.09        0.16      2.56 o
  -4   6   4      418.88      414.09      9.18 o
  -3   6   4      685.88      661.54     10.96 o
  -2   6   4      356.16      364.75      8.05 o
  -1   6   4      281.19      291.30      6.77 o
   0   6   4       38.39       23.72      4.11 o
   1   6   4        8.29        4.23      3.70 o
   2   6   4       19.45       20.16      3.60 o
   3   6   4       16.26       13.64      3.27 o
   4   6   4      271.82      247.46      7.64 o
   5   6   4       46.00       40.11      5.04 o
   6   6   4       54.13       49.02      5.72 o
   7   6   4       22.02       22.20      4.90 o
   8   6   4        1.39        0.70      4.22 o
   9   6   4       34.39       39.28     10.83 o
  10   6   4       40.64       32.28      6.91 o
 -11   7   4        0.09       -0.36     10.99 o
 -10   7   4      131.36      161.14     12.43 o
  -9   7   4        5.31        2.23      5.16 o
  -8   7   4        0.31       -4.84      4.84 o
  -7   7   4      830.51      876.01     17.96 o
  -6   7   4       16.34       18.48      4.23 o
  -5   7   4       54.34       54.38      4.99 o
  -4   7   4     1011.14      996.90     14.67 o
  -3   7   4        1.38        0.92      3.17 o
  -2   7   4        3.49        5.00      3.73 o
  -1   7   4      169.55      180.13      8.10 o
   0   7   4      138.29      133.10      7.10 o
   1   7   4       26.85       20.48      3.62 o
   2   7   4      718.58      689.22     17.79 o
   3   7   4      132.40      126.38      6.31 o
   4   7   4       43.68       41.75      4.53 o
   5   7   4       27.22       22.51      4.47 o
   6   7   4        3.74        2.28      3.53 o
   7   7   4       44.32       50.91      5.92 o
   8   7   4      153.74      155.62     20.39 o
   9   7   4        8.12        6.48      5.61 o
  10   7   4      127.28      156.16     17.80 o
 -10   8   4       21.73       31.52      8.55 o
  -9   8   4       24.10       38.24      8.78 o
  -8   8   4        0.28        1.57      7.11 o
  -7   8   4        9.91       13.74      5.62 o
  -6   8   4       37.24       37.56      5.02 o
  -5   8   4        2.26        1.38      3.63 o
  -4   8   4      166.78      152.99     10.84 o
  -3   8   4      110.42      107.74      7.90 o
  -2   8   4       21.74       15.09      6.14 o
  -1   8   4      110.81       83.72      6.70 o
   0   8   4      671.73      681.84     12.59 o
   1   8   4        8.39       10.83      3.34 o
   2   8   4       89.87      101.33      5.98 o
   3   8   4      102.86       96.10      6.48 o
   4   8   4      471.28      471.60     11.32 o
   5   8   4        7.49        3.61      4.05 o
   6   8   4       21.76       25.07      5.03 o
   7   8   4      122.58      128.22      8.33 o
   8   8   4        2.38       -1.37      4.73 o
   9   8   4      151.04      173.53     16.76 o
  -9   9   4        0.18        9.98      7.16 o
  -8   9   4       87.03       99.89     17.55 o
  -7   9   4       91.63       96.88     13.68 o
  -6   9   4       35.46       36.91      7.91 o
  -5   9   4       25.26       26.50      9.31 o
  -4   9   4      488.71      467.34     16.27 o
  -3   9   4        0.03        4.16      4.44 o
  -2   9   4       89.47       67.34      7.03 o
  -1   9   4       29.15       20.01      4.85 o
   0   9   4        0.88       -0.73      3.28 o
   1   9   4       74.20       63.09      5.40 o
   2   9   4       87.41       93.41      6.19 o
   3   9   4        0.50        4.24      3.25 o
   4   9   4       11.51       10.32      3.84 o
   5   9   4      102.06      104.99      7.81 o
   6   9   4       22.05       16.71      5.23 o
   7   9   4        8.40        6.19      4.26 o
  -7  10   4        2.93       20.95     12.26 o
  -6  10   4        0.37        8.76     10.58 o
  -5  10   4        6.44       15.59      6.20 o
  -4  10   4       30.18       30.23      7.17 o
  -3  10   4      208.27      218.17     13.25 o
  -2  10   4       67.75       59.31     13.55 o
  -1  10   4       38.13       46.40      8.04 o
   0  10   4        0.60        5.42      5.49 o
   1  10   4       70.91       86.79      7.29 o
   2  10   4       39.91       51.34      5.39 o
   3  10   4       95.74      103.11      6.68 o
   4  10   4       17.63       28.79      6.67 o
   5  10   4        2.20        6.26      4.33 o
  -4  11   4        4.05       10.26     11.34 o
  -3  11   4        0.01       -2.23      4.92 o
  -2  11   4        0.03        3.98      7.78 o
  -1  11   4      220.16      242.24     13.96 o
   0  11   4        1.26        3.78      4.72 o
   1  11   4       33.77       46.32      7.89 o
   2  11   4       16.96       23.99      7.36 o
   3  11   4        0.04        5.59      6.14 o
 -13   0   5      400.39      408.90     24.82 o
 -11   0   5        5.58        1.27      7.98 o
  -9   0   5     1172.31     1191.87     34.13 o
  -7   0   5      544.30      547.41     12.91 o
  -5   0   5      568.30      623.99     20.04 o
  -3   0   5     1570.40     1581.40     29.04 o
  -1   0   5     5284.95     5731.93     73.03 o
   1   0   5      149.72      149.22      7.83 o
   3   0   5      576.34      546.99     15.97 o
   5   0   5      666.03      662.26     14.16 o
   7   0   5      141.68      123.38      8.90 o
   9   0   5        0.78        6.98      4.56 o
  11   0   5      140.08      129.59     14.95 o
 -14   1   5        6.13        2.75      9.31 o
 -13   1   5       18.17       22.67      7.43 o
 -12   1   5      138.04      150.52      9.26 o
 -11   1   5       97.02      100.81      7.86 o
 -10   1   5        7.63        9.10      4.73 o
  -9   1   5      192.24      189.96      8.78 o
  -8   1   5        7.89        7.82      3.06 o
  -7   1   5       37.88       50.86      4.82 o
  -6   1   5      808.43      828.65     13.25 o
  -5   1   5      748.85      734.81     11.92 o
  -4   1   5      202.82      206.80      7.77 o
  -3   1   5      684.18      627.40     10.16 o
  -2   1   5       85.07       77.67      3.98 o
  -1   1   5       17.55       22.80      2.36 o
   0   1   5      202.46      179.29      4.78 o
   1   1   5      393.23      382.05      6.86 o
   2   1   5      532.88      520.90      8.42 o
   3   1   5       98.72      121.63      3.50 o
   4   1   5        1.00       -0.98      1.36 o
   5   1   5      762.23      813.24     10.17 o
   6   1   5        1.85        0.39      2.02 o
   7   1   5       98.38      106.52      5.29 o
   8   1   5      123.29      124.41      5.99 o
   9   1   5      136.51      141.56      7.94 o
  10   1   5       32.87       28.58      5.32 o
  11   1   5       71.53       80.68      7.36 o
  12   1   5       14.85       15.80      5.36 o
 -14   2   5       17.12       23.99      7.44 o
 -13   2   5       58.96       68.02      7.70 o
 -12   2   5      159.23      159.17     10.92 o
 -11   2   5       95.62       77.93      7.16 o
 -10   2   5      165.10      154.51      9.40 o
  -9   2   5      273.02      271.95      8.37 o
  -8   2   5      248.21      252.34      7.81 o
  -7   2   5     1668.07     1797.36     19.01 o
  -6   2   5     1143.84     1149.39     13.93 o
  -5   2   5        3.86        3.37      2.35 o
  -4   2   5       93.32       84.42      4.60 o
  -3   2   5       72.22       63.84      3.32 o
  -2   2   5      215.39      213.15      4.99 o
  -1   2   5     1132.19     1193.65     11.48 o
   0   2   5      248.24      231.98      8.57 o
   1   2   5      214.24      232.09      4.75 o
   2   2   5     1591.53     1634.09     14.63 o
   3   2   5        1.69        2.87      1.48 o
   4   2   5      114.53      111.96      3.39 o
   5   2   5      147.33      150.15      3.99 o
   6   2   5      224.79      241.96      5.78 o
   7   2   5       90.00       97.11      6.21 o
   8   2   5     1964.28     1957.01     25.84 o
   9   2   5       38.31       37.48      5.36 o
  10   2   5       10.05       12.67      4.52 o
  11   2   5       28.24       43.41     10.18 o
  12   2   5        7.00       10.58      5.09 o
 -14   3   5       41.11       48.44      7.04 o
 -13   3   5        0.63       -0.76      7.80 o
 -12   3   5       39.19       32.96      6.32 o
 -11   3   5       20.10       16.06      5.30 o
 -10   3   5       98.89      100.68      8.87 o
  -9   3   5       80.55       80.88      5.68 o
  -8   3   5      122.26      117.18      6.48 o
  -7   3   5       14.95       16.32      3.27 o
  -6   3   5       56.73       51.52      3.70 o
  -5   3   5      114.88      113.86      4.20 o
  -4   3   5     1054.77     1057.40     10.88 o
  -3   3   5       26.14       20.75      2.58 o
  -2   3   5     1610.89     1698.95     15.16 o
  -1   3   5       75.57       56.78      3.81 o
   0   3   5      399.79      413.86      5.86 o
   1   3   5        3.14        3.52      3.53 o
   2   3   5     2887.71     3038.25     23.04 o
   3   3   5      927.67      969.86      8.72 o
   4   3   5      282.67      278.50      4.87 o
   5   3   5       93.15       95.20      3.97 o
   6   3   5      384.00      382.57      8.23 o
   7   3   5      386.54      397.23     11.49 o
   8   3   5        0.95        3.00      3.46 o
   9   3   5      118.02      107.43      7.35 o
  10   3   5      205.14      229.60     10.29 o
  11   3   5       22.36       24.11      6.87 o
 -13   4   5        7.83       10.42      5.31 o
 -12   4   5      111.98      120.31      8.94 o
 -11   4   5      125.89      115.81      8.37 o
 -10   4   5      116.32      117.36      8.10 o
  -9   4   5      152.23      153.12      7.12 o
  -8   4   5      126.80      136.77      7.98 o
  -7   4   5       62.67       57.99      3.96 o
  -6   4   5      181.20      160.36      5.87 o
  -5   4   5        0.10       -1.25      2.22 o
  -4   4   5      208.21      156.32      4.61 o
  -3   4   5      174.89      175.29      5.87 o
  -2   4   5       52.13       45.37      2.64 o
  -1   4   5      129.84      133.00      5.75 o
   0   4   5       17.02       22.29      3.38 o
   1   4   5       43.82       47.88      4.17 o
   2   4   5     3571.15     3835.61     27.89 o
   3   4   5        5.88        6.35      2.12 o
   4   4   5        0.70       -0.12      2.43 o
   5   4   5        1.24        2.84      2.70 o
   6   4   5      446.30      440.65     10.95 o
   7   4   5        3.16        4.44      4.13 o
   8   4   5      221.23      224.80     18.26 o
   9   4   5        0.07       -3.41      7.65 o
  10   4   5       96.78       83.40     14.90 o
  11   4   5        4.24       16.43      6.33 o
 -13   5   5       13.11       17.95      6.65 o
 -12   5   5      153.60      149.99      9.68 o
 -11   5   5       85.43       75.94      7.58 o
 -10   5   5       95.61       91.66      7.67 o
  -9   5   5        8.46        7.46      4.23 o
  -8   5   5      468.72      461.44     10.89 o
  -7   5   5       35.50       36.79      3.74 o
  -6   5   5        6.06        2.62      2.69 o
  -5   5   5      143.12      152.14      5.07 o
  -4   5   5      430.79      440.63      7.45 o
  -3   5   5      373.47      344.02     13.29 o
  -2   5   5      552.32      550.23     11.68 o
  -1   5   5       57.22       59.95      4.84 o
   0   5   5       61.96       53.67      4.72 o
   1   5   5      380.39      357.42     22.33 o
   2   5   5       12.20        5.79      3.63 o
   3   5   5       98.02      107.33      5.24 o
   4   5   5      495.07      499.41     10.64 o
   5   5   5       97.57       92.25      9.90 o
   6   5   5      130.35      130.73     10.98 o
   7   5   5        3.18        5.71      3.40 o
   8   5   5        0.05       -2.80      3.47 o
   9   5   5        4.02        8.04      4.76 o
  10   5   5      161.08      135.65     11.22 o
  11   5   5        3.85       -1.06      9.08 o
 -12   6   5       17.20       21.19      6.13 o
 -11   6   5       41.53       36.85      6.46 o
 -10   6   5       70.61       79.80      6.48 o
  -9   6   5       77.39       81.69      6.21 o
  -8   6   5        5.84       14.02      4.10 o
  -7   6   5      875.53      905.75     14.70 o
  -6   6   5      310.28      319.23     14.75 o
  -5   6   5       18.29       17.61      3.85 o
  -4   6   5      440.93      401.82      9.14 o
  -3   6   5      138.64      137.15      5.80 o
  -2   6   5       79.45       77.29      5.07 o
  -1   6   5      165.52      174.80     12.74 o
   0   6   5       10.71        8.10      3.74 o
   1   6   5        3.66        7.19      4.01 o
   2   6   5        5.83        5.32      3.05 o
   3   6   5       36.00       34.10      4.35 o
   4   6   5      749.48      702.32     18.19 o
   5   6   5        6.51        5.29      3.41 o
   6   6   5       32.44       27.91      4.56 o
   7   6   5       62.36       54.87      5.87 o
   8   6   5        0.68        1.82      4.11 o
   9   6   5       51.23       73.26     17.29 o
  10   6   5       43.44       28.41     12.16 o
 -11   7   5       43.46       48.49      9.29 o
 -10   7   5       38.97       45.41      7.32 o
  -9   7   5       33.36       30.03      9.45 o
  -8   7   5      635.21      637.74     16.11 o
  -7   7   5       65.26       74.16      5.86 o
  -6   7   5      524.41      550.14     11.84 o
  -5   7   5     1310.11     1301.61     17.63 o
  -4   7   5       54.94       63.85      5.06 o
  -3   7   5       17.41       14.13      5.23 o
  -2   7   5        0.57        3.70      3.95 o
  -1   7   5      313.02      313.13     10.28 o
   0   7   5        5.42       -0.18      3.74 o
   1   7   5      866.37      834.09     16.16 o
   2   7   5      534.89      502.46     12.76 o
   3   7   5        0.09       -2.15      3.46 o
   4   7   5        5.47        6.83      3.42 o
   5   7   5       47.89       53.41      5.82 o
   6   7   5      232.25      202.53     12.63 o
   7   7   5      254.29      217.56      9.75 o
   8   7   5        3.08        3.42      5.30 o
   9   7   5       43.73       65.24      9.20 o
 -10   8   5       13.28       18.98      8.02 o
  -9   8   5        2.51       -3.05      5.48 o
  -8   8   5      143.70      146.28      9.44 o
  -7   8   5       10.72        7.97      5.87 o
  -6   8   5      136.91      151.47      7.37 o
  -5   8   5      360.37      363.97     12.15 o
  -4   8   5       59.30       56.23      6.44 o
  -3   8   5       36.60       36.55      5.65 o
  -2   8   5        0.26       -3.73      3.73 o
  -1   8   5      259.70      252.34     10.14 o
   0   8   5       58.05       57.24      9.73 o
   1   8   5      141.48      123.90      6.56 o
   2   8   5      493.98      518.65     11.61 o
   3   8   5      234.92      240.25      8.45 o
   4   8   5       91.26       84.49      5.92 o
   5   8   5      311.65      308.36     11.18 o
   6   8   5       28.52       32.97      5.56 o
   7   8   5        8.80        6.92      4.36 o
   8   8   5       17.16       10.95      6.11 o
  -9   9   5        2.33        7.50      7.38 o
  -8   9   5       24.58       34.15      7.12 o
  -7   9   5       34.57       33.72      8.98 o
  -6   9   5        9.11        9.59      6.25 o
  -5   9   5      298.97      323.12     12.26 o
  -4   9   5       70.94       89.10     10.06 o
  -3   9   5       26.23       32.91      5.81 o
  -2   9   5       30.39       22.76      5.22 o
  -1   9   5        2.84        1.51      4.28 o
   0   9   5        9.23        9.61      3.65 o
   1   9   5      450.06      440.19     14.67 o
   2   9   5       14.71       17.68      4.20 o
   3   9   5       55.09       79.41      6.09 o
   4   9   5      131.79      153.66      8.77 o
   5   9   5        0.77        0.78      4.47 o
   6   9   5       20.12       28.78      5.49 o
   7   9   5       53.50       51.51      6.80 o
  -7  10   5       19.01       15.05     12.00 o
  -6  10   5        4.85       -0.24      5.10 o
  -5  10   5        1.63        2.95      6.28 o
  -4  10   5       55.16       59.17      8.64 o
  -3  10   5       18.85       15.62      5.98 o
  -2  10   5        0.12       -1.78      4.18 o
  -1  10   5        2.84        0.41      3.91 o
   0  10   5      152.88      167.25     10.71 o
   1  10   5       10.54        6.50      3.85 o
   2  10   5      192.78      224.15      9.08 o
   3  10   5        4.57       17.37      5.20 o
   4  10   5       22.44       37.13      7.02 o
   5  10   5       45.36       54.18      9.37 o
  -3  11   5       16.29       20.33     10.71 o
  -2  11   5       63.53       76.12      9.73 o
  -1  11   5       39.10       48.07      8.58 o
   0  11   5        6.34        4.68      5.41 o
   1  11   5        1.55       12.15      5.90 o
 -14   0   6       36.22       26.09     11.19 o
 -12   0   6      127.26      116.82     15.82 o
 -10   0   6       29.50       29.75     11.14 o
  -8   0   6      279.25      286.35     28.58 o
  -6   0   6      468.11      469.15     15.18 o
  -4   0   6      780.91      815.67     21.77 o
  -2   0   6      225.94      234.31     10.58 o
   0   0   6     4085.05     4261.60     58.59 o
   2   0   6      678.61      627.14     17.24 o
   4   0   6      179.64      175.05     10.83 o
   6   0   6        0.01       -2.09      3.52 o
   8   0   6       27.16       21.41      5.41 o
  10   0   6      588.91      593.49     18.23 o
 -14   1   6       26.90       31.56     15.05 o
 -13   1   6       63.73       69.75     10.12 o
 -12   1   6       14.58        6.30     16.27 o
 -11   1   6      527.74      569.41     19.01 o
 -10   1   6       78.22       98.07     16.35 o
  -9   1   6       21.65       29.33      5.25 o
  -8   1   6      501.45      508.43     11.11 o
  -7   1   6        0.01       -0.99      3.58 o
  -6   1   6       35.48       37.41      4.37 o
  -5   1   6       40.39       46.28      4.24 o
  -4   1   6        2.17        9.12      3.05 o
  -3   1   6        8.38       13.16      4.04 o
  -2   1   6     2555.25     2564.51     30.79 o
  -1   1   6     2815.30     2931.10     76.44 o
   0   1   6      159.79      173.78      5.17 o
   1   1   6        4.99       11.94      2.47 o
   2   1   6        3.58        3.59      2.27 o
   3   1   6       64.08       69.13      4.02 o
   4   1   6     2005.53     2089.16     17.48 o
   5   1   6       73.12       71.48      3.58 o
   6   1   6      453.80      443.13     14.53 o
   7   1   6      657.99      668.98     14.08 o
   8   1   6        3.56        5.64      3.11 o
   9   1   6       72.55       66.57      6.28 o
  10   1   6      159.03      180.88      9.35 o
  11   1   6        1.69        4.79      4.24 o
 -14   2   6       20.64       34.56      8.71 o
 -13   2   6       51.94       62.05      9.80 o
 -12   2   6       47.96       44.74      8.36 o
 -11   2   6       33.92       39.88      8.18 o
 -10   2   6      254.78      280.96     13.66 o
  -9   2   6       11.24        9.01      4.65 o
  -8   2   6      333.60      341.52     10.62 o
  -7   2   6     1644.49     1701.22     21.58 o
  -6   2   6       99.76       93.25      5.80 o
  -5   2   6        8.35        9.88      2.58 o
  -4   2   6      245.97      229.97      6.06 o
  -3   2   6      107.20      102.98      4.75 o
  -2   2   6      405.51      390.21      7.80 o
  -1   2   6       25.37       19.57      2.29 o
   0   2   6       50.79       41.08      2.60 o
   1   2   6        0.19        0.79      1.73 o
   2   2   6       13.95       14.41      2.77 o
   3   2   6      340.25      329.80      6.50 o
   4   2   6        0.03        2.45      1.70 o
   5   2   6        9.19        7.39      2.14 o
   6   2   6      104.75      107.55      6.51 o
   7   2   6      330.40      291.46     17.19 o
   8   2   6       12.19       11.87      3.95 o
   9   2   6        6.20        9.43      4.07 o
  10   2   6        9.66        5.49      4.11 o
  11   2   6       89.27       84.07      8.61 o
 -13   3   6       44.65       45.70      6.78 o
 -12   3   6        2.44        4.99      5.68 o
 -11   3   6      231.69      230.81     10.39 o
 -10   3   6       36.83       41.55      6.32 o
  -9   3   6        3.58        5.52      3.89 o
  -8   3   6       89.69       90.37      7.44 o
  -7   3   6        6.90        7.67      2.89 o
  -6   3   6       44.14       53.83      5.42 o
  -5   3   6      348.54      339.72      7.52 o
  -4   3   6      155.55      146.72      6.56 o
  -3   3   6      113.10       98.19      4.22 o
  -2   3   6      189.65      172.12      4.94 o
  -1   3   6     2088.40     2200.90     18.41 o
   0   3   6       15.88       14.42      2.07 o
   1   3   6     1414.77     1378.69     13.33 o
   2   3   6       11.43        9.65      2.87 o
   3   3   6      636.23      678.18      8.07 o
   4   3   6      214.39      232.25      5.60 o
   5   3   6      397.23      417.13      7.85 o
   6   3   6      136.10      146.12      6.16 o
   7   3   6      707.31      685.03     14.21 o
   8   3   6       13.85       15.47      6.95 o
   9   3   6        0.03       -3.85      4.31 o
  10   3   6       22.27       25.78      6.76 o
  11   3   6        2.67        5.78      5.73 o
 -13   4   6      181.96      197.15     11.08 o
 -12   4   6       14.24       11.08      5.46 o
 -11   4   6        0.42       -4.07      4.07 o
 -10   4   6        3.64        5.17      4.68 o
  -9   4   6       15.36       15.21      4.36 o
  -8   4   6       15.67       16.28      3.29 o
  -7   4   6      408.12      437.49      8.55 o
  -6   4   6       26.30       31.75      4.30 o
  -5   4   6       85.04       81.56      4.03 o
  -4   4   6       13.51       17.32      2.97 o
  -3   4   6       67.07       70.30      3.71 o
  -2   4   6        8.05        4.74      2.04 o
  -1   4   6     1090.18     1115.98     16.09 o
   0   4   6      268.49      261.12      7.96 o
   1   4   6       29.01       23.62      3.82 o
   2   4   6        4.14        6.16      3.10 o
   3   4   6      126.66      142.45      6.55 o
   4   4   6      162.62      162.92      5.98 o
   5   4   6      168.40      146.17      6.94 o
   6   4   6       14.83       15.05      3.81 o
   7   4   6      132.97      110.24      9.04 o
   8   4   6       59.77       53.74      7.62 o
   9   4   6        1.62        1.19      5.08 o
  10   4   6      108.08      104.73     10.66 o
  11   4   6       17.81       19.91      6.55 o
 -12   5   6        0.08        2.49      4.81 o
 -11   5   6       18.02       21.98      8.39 o
 -10   5   6       90.59       87.99      6.53 o
  -9   5   6       44.64       46.39      5.24 o
  -8   5   6      120.41      108.32      6.33 o
  -7   5   6        7.34        9.47      3.16 o
  -6   5   6      145.48      160.59      5.63 o
  -5   5   6       51.80       55.30      4.57 o
  -4   5   6       53.10       55.13      7.22 o
  -3   5   6        0.05        0.23      3.01 o
  -2   5   6      164.36      145.03      7.68 o
  -1   5   6       36.28       38.61      4.72 o
   0   5   6       14.66       23.29      3.93 o
   1   5   6      511.98      514.15     22.96 o
   2   5   6       70.22       64.58      5.34 o
   3   5   6      127.69      129.17      5.82 o
   4   5   6      340.13      352.93      8.91 o
   5   5   6       50.64       58.15      7.46 o
   6   5   6       11.94       11.95      4.32 o
   7   5   6       61.36       65.88      7.84 o
   8   5   6        3.00        5.04      4.64 o
   9   5   6       68.82       87.47      9.58 o
  10   5   6       74.36       92.76     10.26 o
 -12   6   6       20.61       22.40      8.39 o
 -11   6   6        0.02       -3.15      6.59 o
 -10   6   6      150.61      140.60      9.60 o
  -9   6   6        3.92        5.51      5.49 o
  -8   6   6      206.32      214.52     10.25 o
  -7   6   6        2.12        0.92      3.42 o
  -6   6   6        1.16        2.23      3.17 o
  -5   6   6       16.34       17.20      3.75 o
  -4   6   6      276.78      283.92      8.03 o
  -3   6   6       46.57       48.38      5.32 o
  -2   6   6       85.38       94.47      6.46 o
  -1   6   6      370.73      381.76     10.89 o
   0   6   6      187.27      183.89      8.19 o
   1   6   6       16.30       11.77      3.98 o
   2   6   6        6.51        3.28      3.54 o
   3   6   6      841.74      792.34     13.49 o
   4   6   6        3.56        6.02      3.23 o
   5   6   6      375.41      356.75     11.08 o
   6   6   6      122.12      111.72     12.84 o
   7   6   6        0.04        2.74      3.43 o
   8   6   6       45.64       59.65      8.17 o
   9   6   6        0.71        2.31      5.04 o
 -11   7   6        2.90        0.23      6.69 o
 -10   7   6       53.57       64.96     10.07 o
  -9   7   6       91.14       76.81      8.98 o
  -8   7   6      299.13      307.48     12.30 o
  -7   7   6      358.93      367.79     10.37 o
  -6   7   6      103.41       98.64      6.14 o
  -5   7   6        0.44        0.60      3.20 o
  -4   7   6        7.45        5.84      4.32 o
  -3   7   6        0.03       -2.43      3.62 o
  -2   7   6       37.73       36.14      5.38 o
  -1   7   6      130.24      143.15      8.11 o
   0   7   6       70.21       77.77     11.93 o
   1   7   6      114.17      120.80      7.41 o
   2   7   6       44.49       49.67      6.21 o
   3   7   6      235.49      241.00      8.21 o
   4   7   6       22.21       22.59      4.24 o
   5   7   6        0.25        1.44      3.51 o
   6   7   6      120.45      142.08      8.56 o
   7   7   6        8.02       12.14      4.45 o
   8   7   6        0.53        3.38      7.55 o
 -10   8   6        3.50        8.52      7.28 o
  -9   8   6        6.55        8.83      6.14 o
  -8   8   6        4.15        2.45      5.53 o
  -7   8   6       60.42       75.12      8.38 o
  -6   8   6      225.00      251.57     10.71 o
  -5   8   6      238.34      236.73     10.34 o
  -4   8   6       51.01       51.73      6.39 o
  -3   8   6       39.59       43.71      6.17 o
  -2   8   6       84.11       84.39      7.03 o
  -1   8   6       69.92       65.73      6.63 o
   0   8   6      151.77      129.64      7.94 o
   1   8   6       14.74       19.54      4.61 o
   2   8   6      723.11      705.51     13.72 o
   3   8   6      239.57      210.43      9.53 o
   4   8   6      187.21      182.57      9.12 o
   5   8   6       71.24       69.14      6.93 o
   6   8   6       40.71       54.47     11.44 o
   7   8   6        1.03        4.05      4.25 o
  -8   9   6       25.30       41.48     10.44 o
  -7   9   6       10.06       10.46      8.35 o
  -6   9   6       93.66       87.61      8.06 o
  -5   9   6       36.71       34.71      6.16 o
  -4   9   6      132.49      132.60      8.86 o
  -3   9   6       64.09       67.84      7.03 o
  -2   9   6       63.84       69.99      7.01 o
  -1   9   6        5.81       10.81      4.34 o
   0   9   6       50.36       62.97      5.57 o
   1   9   6       53.12       33.30      4.79 o
   2   9   6       84.73       88.79      6.41 o
   3   9   6        7.43       13.17      3.99 o
   4   9   6       32.01       33.88      6.93 o
   5   9   6       29.95       41.27      9.24 o
   6   9   6       10.78       17.06      5.04 o
  -6  10   6        4.93       11.37      6.87 o
  -5  10   6       41.59       49.62      7.19 o
  -4  10   6        8.40        2.63      8.10 o
  -3  10   6       26.68       21.03      8.76 o
  -2  10   6        1.09       -3.67      3.67 o
  -1  10   6      205.32      210.70     10.64 o
   0  10   6        1.12        0.38      3.26 o
   1  10   6       33.32       32.12      5.10 o
   2  10   6       29.38       42.55      5.73 o
   3  10   6      117.73      135.58      7.90 o
   4  10   6       49.41       71.99      9.93 o
  -1  11   6        1.65       10.45      4.77 o
 -13   0   7      281.61      240.36     20.80 o
 -11   0   7      358.64      418.87     24.06 o
  -9   0   7        3.38        3.92      4.84 o
  -7   0   7      736.38      746.89     16.91 o
  -5   0   7       42.81       44.91      8.85 o
  -3   0   7     9201.84     9826.36    123.33 o
  -1   0   7       95.33       80.87      7.07 o
   1   0   7      333.72      354.54     13.22 o
   3   0   7      941.37      932.09     23.60 o
   5   0   7      244.30      254.11     17.42 o
   7   0   7      755.14      779.87     18.26 o
   9   0   7       27.34       37.44      6.46 o
  11   0   7       49.32       43.33     11.54 o
 -14   1   7       89.86       85.30     10.72 o
 -13   1   7        0.05        4.07      6.84 o
 -12   1   7      165.67      178.86     12.61 o
 -11   1   7       72.94       74.13      9.36 o
 -10   1   7        1.27       12.40      6.76 o
  -9   1   7       89.83       93.81      5.44 o
  -8   1   7        0.94        1.01      4.06 o
  -7   1   7       90.00       84.38      6.20 o
  -6   1   7        0.09        1.21      3.53 o
  -5   1   7       14.78        7.07      3.29 o
  -4   1   7     1437.48     1590.44     19.20 o
  -3   1   7     6595.81     7021.02     72.39 o
  -2   1   7      631.35      622.96     14.68 o
  -1   1   7     1732.09     1922.46     29.00 o
   0   1   7      574.78      568.84      9.59 o
   1   1   7      416.60      438.66      8.55 o
   2   1   7       28.18       32.59      3.33 o
   3   1   7     1676.49     1755.82     32.31 o
   4   1   7       74.64       74.86      3.22 o
   5   1   7       87.74       81.16      3.43 o
   6   1   7        1.61        3.03      2.71 o
   7   1   7      305.63      289.87     10.86 o
   8   1   7        2.16       -1.21      3.23 o
   9   1   7        0.02        2.62      3.67 o
  10   1   7        1.39        2.07      4.10 o
  11   1   7       37.42       55.05     11.32 o
 -14   2   7       28.64       50.82     12.79 o
 -13   2   7        1.99        7.81      6.78 o
 -12   2   7       10.66       12.28      9.10 o
 -11   2   7      134.11      118.30     10.32 o
 -10   2   7        0.15        4.41      6.64 o
  -9   2   7        0.24       -1.02      4.79 o
  -8   2   7      185.32      169.72      9.68 o
  -7   2   7        1.84        6.00      4.87 o
  -6   2   7       57.61       64.92      6.18 o
  -5   2   7      596.56      632.89     10.34 o
  -4   2   7       11.48       15.45      2.95 o
  -3   2   7        1.05        0.16      2.30 o
  -2   2   7       60.45       75.48      3.75 o
  -1   2   7       72.74       72.35      3.55 o
   0   2   7      111.51      102.44      3.98 o
   1   2   7       89.77       75.62      5.50 o
   2   2   7       27.11       28.41      2.84 o
   3   2   7       37.92       35.97      3.17 o
   4   2   7      374.07      356.51      6.06 o
   5   2   7        2.15        2.60      2.50 o
   6   2   7        8.35        5.08      3.25 o
   7   2   7      110.08      102.60      6.68 o
   8   2   7      168.94      164.38      8.25 o
   9   2   7        0.03        0.07      6.17 o
  10   2   7      254.23      264.94     14.04 o
  11   2   7       38.32       37.06      7.83 o
 -13   3   7        0.94        7.56      6.77 o
 -12   3   7      144.87      166.25     12.24 o
 -11   3   7       25.18       20.54      7.50 o
 -10   3   7      125.55      134.93      8.37 o
  -9   3   7       11.86       16.71      5.11 o
  -8   3   7      152.22      164.11      8.09 o
  -7   3   7       28.35       31.45      4.00 o
  -6   3   7       25.80       14.55      3.43 o
  -5   3   7      222.85      220.44      6.80 o
  -4   3   7      193.80      172.81      5.88 o
  -3   3   7       91.57       91.89      4.31 o
  -2   3   7       18.14       25.35      2.98 o
  -1   3   7       30.73       25.38      2.81 o
   0   3   7      641.68      606.02      8.66 o
   1   3   7        0.40       -0.17      1.97 o
   2   3   7      978.66      999.03     17.08 o
   3   3   7       50.09       52.36      4.49 o
   4   3   7      163.74      150.75      5.70 o
   5   3   7       63.45       51.45      4.87 o
   6   3   7      314.32      303.42     13.79 o
   7   3   7       54.98       50.39     13.22 o
   8   3   7        6.04        4.14      9.74 o
   9   3   7        4.22       -4.02      4.03 o
  10   3   7        0.36        0.55      5.16 o
 -13   4   7       41.60       51.12      9.29 o
 -12   4   7       14.73       17.92      5.66 o
 -11   4   7        2.79       -1.32      4.57 o
 -10   4   7       81.96       87.84      6.50 o
  -9   4   7        6.94        7.35      3.97 o
  -8   4   7       30.53       27.11      4.34 o
  -7   4   7       39.01       32.62      4.22 o
  -6   4   7        0.04        2.24      3.06 o
  -5   4   7       25.18       25.39      3.64 o
  -4   4   7       48.00       48.49      3.91 o
  -3   4   7      815.10      848.09     14.61 o
  -2   4   7     1811.69     1903.23     23.23 o
  -1   4   7      195.98      178.96      7.20 o
   0   4   7        8.59        6.87      3.35 o
   1   4   7       83.41       86.71      5.69 o
   2   4   7        1.14       -0.22      3.07 o
   3   4   7       67.84       65.70      5.98 o
   4   4   7      570.11      548.20     11.98 o
   5   4   7        6.37        8.44      3.34 o
   6   4   7       57.54       54.75      5.63 o
   7   4   7       29.26       34.18      9.36 o
   8   4   7        0.25        3.08      4.58 o
   9   4   7       60.89       64.07      8.85 o
  10   4   7      135.09      134.85     11.78 o
 -12   5   7       39.22       41.43      8.76 o
 -11   5   7       15.94       18.53      5.50 o
 -10   5   7      148.14      164.28      9.82 o
  -9   5   7      136.34      143.14      8.78 o
  -8   5   7        9.54        6.88      3.62 o
  -7   5   7       57.21       58.40      4.99 o
  -6   5   7      225.26      230.78     13.86 o
  -5   5   7       36.96       33.36      4.93 o
  -4   5   7       28.02       30.82      4.65 o
  -3   5   7      333.43      337.02     13.02 o
  -2   5   7     1430.09     1448.35     20.63 o
  -1   5   7       84.87       80.49      5.99 o
   0   5   7        3.62       -1.29      3.22 o
   1   5   7       18.27       23.70      5.44 o
   2   5   7      217.23      201.04      8.47 o
   3   5   7      542.84      558.13     11.05 o
   4   5   7        0.00        1.08      3.74 o
   5   5   7        0.92        2.37      3.44 o
   6   5   7       60.38       57.77      7.22 o
   7   5   7        1.72        6.44      5.07 o
   8   5   7      218.40      223.99     12.80 o
   9   5   7       10.89       11.76      6.99 o
 -12   6   7        0.07        6.42      7.71 o
 -11   6   7      129.19      117.42     17.52 o
 -10   6   7      149.01      156.99     10.05 o
  -9   6   7       82.86       78.93      7.84 o
  -8   6   7       82.77       82.96      5.98 o
  -7   6   7       59.71       64.28      6.05 o
  -6   6   7       30.00       25.76      4.38 o
  -5   6   7      277.72      277.16     10.38 o
  -4   6   7       62.28       72.70      7.97 o
  -3   6   7       40.24       51.62      5.65 o
  -2   6   7      612.76      631.37     14.09 o
  -1   6   7      216.02      210.04      8.71 o
   0   6   7      185.18      183.96      8.30 o
   1   6   7      310.24      318.94     10.92 o
   2   6   7       39.53       34.00      6.54 o
   3   6   7        3.83        7.20      3.34 o
   4   6   7      852.99      844.89     14.41 o
   5   6   7       19.22       17.72      4.38 o
   6   6   7       16.83       24.63      4.67 o
   7   6   7       43.17       48.29     11.14 o
   8   6   7       23.45       18.14      7.65 o
   9   6   7       15.73       28.82     10.53 o
 -11   7   7        0.52       -5.77      6.49 o
 -10   7   7       35.64       40.89      8.57 o
  -9   7   7       12.01        8.54      5.96 o
  -8   7   7       10.27        7.36      5.43 o
  -7   7   7       37.92       44.65      5.22 o
  -6   7   7       36.27       37.44      5.75 o
  -5   7   7       34.92       42.03      5.98 o
  -4   7   7       83.04       92.24      8.40 o
  -3   7   7      149.46      128.27      7.87 o
  -2   7   7       99.03      112.42      7.66 o
  -1   7   7       19.84        9.44      4.24 o
   0   7   7       17.92       17.72      4.64 o
   1   7   7      124.48      119.17      7.69 o
   2   7   7       68.04       71.46      6.10 o
   3   7   7      171.05      180.79      7.70 o
   4   7   7       35.66       33.16      5.15 o
   5   7   7       22.78       18.28      4.59 o
   6   7   7       34.82       34.84      5.62 o
   7   7   7        3.43        5.03      4.82 o
   8   7   7       14.10       20.78      5.90 o
  -9   8   7        0.00       -1.73      5.62 o
  -8   8   7        7.64        7.20      5.85 o
  -7   8   7       13.18       13.49      4.97 o
  -6   8   7        0.77        2.64      4.29 o
  -5   8   7      213.50      205.58     18.05 o
  -4   8   7        5.85        5.41      4.62 o
  -3   8   7        0.71       -0.50      3.85 o
  -2   8   7      153.96      156.13      9.80 o
  -1   8   7      212.36      204.91      9.70 o
   0   8   7       12.02       11.39      5.04 o
   1   8   7      744.08      753.20     17.04 o
   2   8   7       66.23       68.13      5.82 o
   3   8   7        5.92        6.38      3.66 o
   4   8   7        3.09        4.00      3.86 o
   5   8   7       24.60       27.43      5.54 o
   6   8   7        0.47       -2.54      3.63 o
   7   8   7       60.57       63.54     10.35 o
  -8   9   7       13.13        3.49      8.34 o
  -7   9   7        6.42        7.93      7.31 o
  -6   9   7        1.92       -2.99      4.84 o
  -5   9   7       13.11       11.04      5.30 o
  -4   9   7      135.10      135.67      9.15 o
  -3   9   7        5.65        6.09      4.51 o
  -2   9   7        5.14       14.47      5.00 o
  -1   9   7       31.37       43.36      6.42 o
   0   9   7        0.48        5.29      4.30 o
   1   9   7       13.42       12.92      4.00 o
   2   9   7        6.00        9.48      4.24 o
   3   9   7        1.33        7.83      3.81 o
   4   9   7       33.41       50.96      7.88 o
   5   9   7       57.53       51.75      6.77 o
  -6  10   7        2.35       -4.02     11.75 o
  -5  10   7       81.60       84.41      8.47 o
  -4  10   7       14.31       18.82      6.61 o
  -3  10   7       48.06       50.99     10.64 o
  -2  10   7        2.26        9.46      6.86 o
  -1  10   7        1.23       -1.52      4.11 o
   0  10   7        1.51       -2.68      3.62 o
   1  10   7       51.37       51.60      5.93 o
   2  10   7       26.18       30.08      5.27 o
   3  10   7        0.00        4.79      4.42 o
 -14   0   8       22.47       39.26     11.95 o
 -12   0   8       45.36       43.38     12.82 o
 -10   0   8       56.10       56.50     11.90 o
  -8   0   8      184.99      159.55     13.81 o
  -6   0   8       61.64       52.41      6.99 o
  -4   0   8      279.44      258.62     14.75 o
  -2   0   8      835.28      806.82     21.16 o
   0   0   8      794.52      826.40     21.31 o
   2   0   8       21.99        8.09      5.09 o
   4   0   8      693.34      730.42     15.98 o
   6   0   8       83.88       85.30      7.14 o
   8   0   8        3.33        4.21      4.08 o
  10   0   8       14.67       15.26      8.70 o
 -13   1   8       10.66       11.51      7.68 o
 -12   1   8       90.52       95.66     10.74 o
 -11   1   8       18.70       15.22      7.55 o
 -10   1   8      341.72      331.02     36.69 o
  -9   1   8       28.70       30.68      4.38 o
  -8   1   8      410.88      395.79     11.42 o
  -7   1   8      310.28      288.73      9.76 o
  -6   1   8      142.30      129.05      6.89 o
  -5   1   8       49.44       43.56      7.21 o
  -4   1   8     1685.80     1688.37     29.18 o
  -3   1   8      224.81      210.22      7.15 o
  -2   1   8     1591.39     1580.01     26.45 o
  -1   1   8       21.50       14.87      3.34 o
   0   1   8       40.37       35.66      4.06 o
   1   1   8       43.75       46.57      5.72 o
   2   1   8       33.21       24.41      4.76 o
   3   1   8       20.62       30.08      4.66 o
   4   1   8       25.85       27.98      2.89 o
   5   1   8        1.42        1.59      2.47 o
   6   1   8      164.65      164.20      6.36 o
   7   1   8       22.30       23.14      4.19 o
   8   1   8       41.46       44.72      6.45 o
   9   1   8       65.64       76.50      6.97 o
  10   1   8        0.53        0.87      5.19 o
 -13   2   8       29.94       28.86      8.31 o
 -12   2   8       41.07       54.51      9.13 o
 -11   2   8       53.50       61.22      9.25 o
 -10   2   8        3.51        0.49      4.67 o
  -9   2   8        0.24        0.71      5.14 o
  -8   2   8      494.10      496.98     12.86 o
  -7   2   8        3.98        0.29      4.22 o
  -6   2   8       83.89       82.64      7.83 o
  -5   2   8      320.49      322.89      9.72 o
  -4   2   8       41.65       53.51      4.07 o
  -3   2   8       24.20       20.23      4.06 o
  -2   2   8        4.66        4.14      2.51 o
  -1   2   8       14.31       10.87      2.63 o
   0   2   8      190.12      183.98      6.93 o
   1   2   8      277.36      264.29      6.37 o
   2   2   8       18.78       18.35      2.89 o
   3   2   8       13.45        8.30      2.64 o
   4   2   8       51.56       44.68      2.97 o
   5   2   8       10.95        9.37      2.91 o
   6   2   8        6.90        7.47      3.43 o
   7   2   8      644.66      625.65     14.21 o
   8   2   8       18.34       17.53      5.38 o
   9   2   8       81.73       70.05      8.63 o
  10   2   8       46.45       57.84      8.63 o
 -13   3   8       42.60       52.90      9.64 o
 -12   3   8       26.53       22.49      7.67 o
 -11   3   8       18.06       18.00      7.93 o
 -10   3   8        8.47        8.01      5.20 o
  -9   3   8       26.23       33.17      5.86 o
  -8   3   8      183.90      189.06     17.09 o
  -7   3   8        4.26        0.80      4.26 o
  -6   3   8       66.27       63.37      4.79 o
  -5   3   8      239.06      232.49      7.14 o
  -4   3   8        3.19        1.41      2.75 o
  -3   3   8        0.78       -0.36      2.96 o
  -2   3   8       17.82       18.82      3.10 o
  -1   3   8      718.77      668.75     12.83 o
   0   3   8        0.76        3.90      2.97 o
   1   3   8      219.95      194.52      7.55 o
   2   3   8      240.51      237.25      8.73 o
   3   3   8      255.78      236.80      8.15 o
   4   3   8      126.40      118.98      5.58 o
   5   3   8       94.55       96.93      6.12 o
   6   3   8      108.02       98.03     14.44 o
   7   3   8      125.45      116.08      9.40 o
   8   3   8       90.76      101.29     15.61 o
   9   3   8       57.54       50.21     13.48 o
  10   3   8        3.56       -0.93      9.51 o
 -13   4   8       34.18       37.77     11.21 o
 -12   4   8      128.15      114.71     11.27 o
 -11   4   8      223.64      231.78     13.63 o
 -10   4   8       40.50       36.65      6.37 o
  -9   4   8      154.83      163.94     11.33 o
  -8   4   8      440.11      452.36     10.60 o
  -7   4   8       20.08       21.56      4.04 o
  -6   4   8        5.13       11.08      3.96 o
  -5   4   8      822.38      837.54     15.61 o
  -4   4   8      662.68      706.57     16.38 o
  -3   4   8       30.72       32.36      4.48 o
  -2   4   8       64.03       64.35      6.37 o
  -1   4   8      241.49      253.82     11.40 o
   0   4   8        2.91        4.19      3.37 o
   1   4   8      269.20      272.66      9.02 o
   2   4   8      432.20      437.20     11.12 o
   3   4   8      104.09      109.66      6.60 o
   4   4   8       12.98       13.38      3.36 o
   5   4   8      135.87      137.58      7.35 o
   6   4   8       53.64       53.98      5.55 o
   7   4   8       38.62       33.38      6.66 o
   8   4   8        9.78        1.40      4.67 o
   9   4   8       16.40       14.09      6.76 o
 -12   5   8       72.16       87.22     18.00 o
 -11   5   8        0.37        1.93     11.75 o
 -10   5   8       33.75       22.60      8.26 o
  -9   5   8      129.58      118.34     10.71 o
  -8   5   8       47.21       45.28      5.90 o
  -7   5   8        2.42        2.54      3.95 o
  -6   5   8      172.79      160.95      8.34 o
  -5   5   8        6.32       11.90      4.11 o
  -4   5   8      622.52      595.09     13.60 o
  -3   5   8       46.40       45.17      5.24 o
  -2   5   8      295.93      295.07      9.86 o
  -1   5   8        6.49        6.52      3.73 o
   0   5   8      225.55      228.11      8.91 o
   1   5   8      682.01      662.79     14.16 o
   2   5   8       91.69       97.64     10.30 o
   3   5   8      271.61      277.69     17.96 o
   4   5   8      189.78      179.66      7.30 o
   5   5   8      201.62      193.30      9.36 o
   6   5   8        2.03        3.49      3.53 o
   7   5   8       18.24       18.70      5.43 o
   8   5   8        8.10        7.79      5.57 o
   9   5   8      107.99      122.20     11.44 o
 -11   6   8       69.02       79.75     17.04 o
 -10   6   8        3.63        4.10      8.04 o
  -9   6   8       76.49       79.06     12.26 o
  -8   6   8      675.10      675.05     25.50 o
  -7   6   8      404.79      426.15     14.20 o
  -6   6   8      532.28      506.07     27.12 o
  -5   6   8      195.61      173.15      8.48 o
  -4   6   8        6.44        6.35      4.02 o
  -3   6   8      440.78      416.69     12.33 o
  -2   6   8       87.41       94.03      8.56 o
  -1   6   8       97.57      102.90     10.35 o
   0   6   8      166.27      156.42      8.11 o
   1   6   8        0.66        1.24      3.98 o
   2   6   8       21.93       26.46      5.09 o
   3   6   8       35.38       33.00      4.55 o
   4   6   8       54.93       67.92      6.32 o
   5   6   8        0.09       -1.52      4.99 o
   6   6   8        9.12       11.75      8.68 o
   7   6   8       41.79       43.51      7.15 o
   8   6   8        5.09        0.74      4.31 o
 -10   7   8       39.51       44.80     10.59 o
  -9   7   8      155.73      160.21     22.02 o
  -8   7   8       24.34       26.36     12.36 o
  -7   7   8       39.37       40.16      8.54 o
  -6   7   8      346.34      331.34     14.30 o
  -5   7   8       72.73       69.71      7.78 o
  -4   7   8       43.32       60.78      6.89 o
  -3   7   8       18.83       14.45      4.59 o
  -2   7   8        5.25        2.04      3.83 o
  -1   7   8        3.69        3.32      5.18 o
   0   7   8       76.58       97.35     10.92 o
   1   7   8       61.91       64.89      6.70 o
   2   7   8       66.85       90.16      7.23 o
   3   7   8       18.07       14.18      9.26 o
   4   7   8      144.17      143.62      8.62 o
   5   7   8       84.81       92.72     12.94 o
   6   7   8       37.64       30.43      5.29 o
   7   7   8        5.78        1.32      7.71 o
  -9   8   8       75.75       70.34     13.96 o
  -8   8   8        1.14        0.61      9.76 o
  -7   8   8       34.62       37.05      6.40 o
  -6   8   8      142.30      134.78     12.33 o
  -5   8   8       24.28       24.37      5.75 o
  -4   8   8       18.23       14.45      5.97 o
  -3   8   8        2.12        4.23      4.14 o
  -2   8   8      329.21      320.18     19.82 o
  -1   8   8        0.62        2.08      4.99 o
   0   8   8      114.29      117.24      8.47 o
   1   8   8      275.74      281.51     20.75 o
   2   8   8        8.96       17.78      4.20 o
   3   8   8       27.20       33.82      4.92 o
   4   8   8       10.44       11.07      6.08 o
   5   8   8       13.20       16.91      4.48 o
   6   8   8       42.06       51.41      6.87 o
  -7   9   8       64.12       76.50      8.16 o
  -6   9   8       93.54      105.19      9.17 o
  -5   9   8        0.07       -4.49      4.68 o
  -4   9   8        5.94        5.23      4.61 o
  -3   9   8        0.10        2.62      5.81 o
  -2   9   8       49.17       55.80      6.97 o
  -1   9   8        0.05       -6.11      6.11 o
   0   9   8       38.32       41.81      8.61 o
   1   9   8       78.35       75.11      6.44 o
   2   9   8       48.62       58.40      7.38 o
   3   9   8        4.72        9.91      4.82 o
   4   9   8       47.07       74.69     10.38 o
  -4  10   8       76.87       80.56     10.01 o
  -3  10   8       11.54       11.09      8.58 o
  -2  10   8        3.19        1.22      4.34 o
  -1  10   8        0.37        0.26      4.62 o
   0  10   8        2.01        6.40      3.95 o
   1  10   8       53.19       62.06      6.51 o
 -13   0   9      103.85      111.38     16.99 o
 -11   0   9        6.37        5.44     10.02 o
  -9   0   9      184.76      210.40     11.28 o
  -7   0   9       51.59       54.19      6.91 o
  -5   0   9      213.69      230.64     15.05 o
  -3   0   9      646.80      669.55     21.51 o
  -1   0   9      712.86      729.21     21.21 o
   1   0   9      140.71      110.36      8.95 o
   3   0   9      130.38      105.74      9.87 o
   5   0   9      293.67      285.81     13.38 o
   7   0   9       18.48       16.58      5.03 o
   9   0   9      454.01      481.43     24.41 o
 -13   1   9        1.43        8.24     18.16 o
 -12   1   9       45.15       46.00      9.10 o
 -11   1   9      158.20      182.29     25.76 o
 -10   1   9        5.90        6.51      4.96 o
  -9   1   9       61.69       59.30      5.24 o
  -8   1   9      194.89      213.17      9.44 o
  -7   1   9       50.32       56.60      5.93 o
  -6   1   9        2.89       -0.19      4.07 o
  -5   1   9      150.33      140.56     12.39 o
  -4   1   9       31.39       35.33      4.57 o
  -3   1   9        0.48        2.85      3.14 o
  -2   1   9      472.48      432.93     10.04 o
  -1   1   9        0.07       -0.94      3.05 o
   0   1   9       10.58       10.62      3.53 o
   1   1   9       23.60       18.79      3.89 o
   2   1   9        0.20        0.86      3.43 o
   3   1   9      473.50      472.11     12.63 o
   4   1   9        2.21        4.15      2.58 o
   5   1   9       76.89       79.33      4.83 o
   6   1   9       71.65       76.78      5.91 o
   7   1   9        8.53        4.37      3.61 o
   8   1   9        6.60        3.27      6.51 o
   9   1   9        5.09        8.24      7.73 o
 -13   2   9       11.20       14.43      8.34 o
 -12   2   9      173.33      190.49     13.19 o
 -11   2   9       16.12       22.02      7.97 o
 -10   2   9        0.88        0.03      4.81 o
  -9   2   9      121.64      123.58      8.09 o
  -8   2   9      204.74      212.92     11.13 o
  -7   2   9       70.99       54.71      6.22 o
  -6   2   9       35.43       23.83      7.62 o
  -5   2   9        5.21        7.26      4.23 o
  -4   2   9        3.82        3.16      3.77 o
  -3   2   9      303.07      288.50      7.70 o
  -2   2   9      287.61      256.76      7.16 o
  -1   2   9       24.48       26.06      3.91 o
   0   2   9      262.16      264.04      6.86 o
   1   2   9       57.64       51.83      4.59 o
   2   2   9      261.81      281.12      8.82 o
   3   2   9       66.66       65.83      4.31 o
   4   2   9        0.02        3.23      3.20 o
   5   2   9       10.43       15.34      3.75 o
   6   2   9     1060.72     1078.95     47.86 o
   7   2   9        0.28       -0.70      3.89 o
   8   2   9        0.38       -3.27      4.54 o
   9   2   9       32.15       39.22      9.94 o
 -13   3   9        8.84       11.03     13.30 o
 -12   3   9       16.85       12.00      7.44 o
 -11   3   9      104.84       84.59     10.05 o
 -10   3   9       45.13       49.70      6.77 o
  -9   3   9        0.43        2.32      4.87 o
  -8   3   9      480.53      519.95     13.66 o
  -7   3   9        0.07       -1.04      4.45 o
  -6   3   9      181.94      183.63      6.99 o
  -5   3   9       26.21       25.52      3.96 o
  -4   3   9      135.41      151.26      6.21 o
  -3   3   9       11.00       10.95      3.83 o
  -2   3   9      131.50      145.80      7.19 o
  -1   3   9       70.90       66.50      6.22 o
   0   3   9      422.07      417.12     10.77 o
   1   3   9       18.79       19.74      3.98 o
   2   3   9       30.51       25.81      4.17 o
   3   3   9       16.49       18.00      4.07 o
   4   3   9      461.60      454.79     10.01 o
   5   3   9      147.04      160.46      7.86 o
   6   3   9       15.71       15.01      6.41 o
   7   3   9      136.91      124.86     21.46 o
   8   3   9       59.50       58.46      9.99 o
   9   3   9       40.31       34.12      7.26 o
 -12   4   9       31.26       44.06      9.36 o
 -11   4   9       32.86       43.22     12.66 o
 -10   4   9       15.65       20.52      6.04 o
  -9   4   9        0.16       -0.35      6.73 o
  -8   4   9        4.72        9.28      4.48 o
  -7   4   9        7.92        7.53      4.01 o
  -6   4   9        6.89        9.34      4.20 o
  -5   4   9      126.68      127.45      9.83 o
  -4   4   9      107.60       99.63      6.74 o
  -3   4   9        8.60        9.10      4.97 o
  -2   4   9      139.34      141.84      7.51 o
  -1   4   9        4.78        1.26      3.26 o
   0   4   9     1101.18     1143.95     18.62 o
   1   4   9       17.72       11.01      3.89 o
   2   4   9      197.75      203.01     10.20 o
   3   4   9        0.41       -1.99      3.28 o
   4   4   9       62.21       54.38      4.79 o
   5   4   9       42.06       46.97      5.50 o
   6   4   9      123.23      124.32     10.06 o
   7   4   9        3.03        4.57      4.77 o
   8   4   9        3.68        1.31      4.97 o
 -12   5   9        0.09       25.12     14.04 o
 -11   5   9       72.17       63.06     15.77 o
 -10   5   9        0.18       -0.15      7.59 o
  -9   5   9       50.01       47.66      9.32 o
  -8   5   9       41.80       47.45      6.12 o
  -7   5   9       75.95       77.45      7.74 o
  -6   5   9        1.08       -2.82      3.80 o
  -5   5   9      127.88      113.56      7.47 o
  -4   5   9       50.07       64.53      8.64 o
  -3   5   9      151.13      139.22      7.73 o
  -2   5   9      219.00      225.18      9.20 o
  -1   5   9        9.18        8.67      3.91 o
   0   5   9      254.62      242.20      9.39 o
   1   5   9      295.49      288.82     10.29 o
   2   5   9       77.80       78.20      6.42 o
   3   5   9       38.03       34.32      6.24 o
   4   5   9      105.78       99.50     10.28 o
   5   5   9        5.30        0.89      3.48 o
   6   5   9       10.77        6.52      4.89 o
   7   5   9       29.88       39.24      7.50 o
   8   5   9       16.48       23.07      6.48 o
 -11   6   9       12.14        5.85     13.38 o
 -10   6   9       87.56       76.93     11.08 o
  -9   6   9      267.94      270.48     21.89 o
  -8   6   9       68.45       82.71      8.29 o
  -7   6   9       67.02       71.31      7.09 o
  -6   6   9       22.40       28.21      5.36 o
  -5   6   9        5.95        4.21      4.10 o
  -4   6   9        3.88       -3.32      4.31 o
  -3   6   9        4.19        2.11      4.14 o
  -2   6   9        3.23        5.53      4.07 o
  -1   6   9       76.42       89.71      7.18 o
   0   6   9       76.43       81.78      6.96 o
   1   6   9        9.23        5.62      3.91 o
   2   6   9      142.37      130.66      8.49 o
   3   6   9       35.92       31.88      5.41 o
   4   6   9       15.04       14.04      4.12 o
   5   6   9       19.72       11.94      3.96 o
   6   6   9       36.27       47.53      6.07 o
   7   6   9       36.07       44.41      8.27 o
 -10   7   9       35.85       22.77      9.65 o
  -9   7   9        0.14       -6.46      7.93 o
  -8   7   9      111.24      114.04     19.39 o
  -7   7   9       91.91       88.80      7.80 o
  -6   7   9       10.34        8.17      4.37 o
  -5   7   9       57.66       63.01      6.82 o
  -4   7   9        1.74       -0.10      3.82 o
  -3   7   9        0.11       -1.44      3.76 o
  -2   7   9        4.15        1.69      4.62 o
  -1   7   9      154.10      148.74      9.17 o
   0   7   9       20.00       24.23      5.42 o
   1   7   9       56.92       56.13      6.44 o
   2   7   9        6.32       -0.42      4.08 o
   3   7   9        7.57        9.64      5.01 o
   4   7   9       11.10        7.77      4.23 o
   5   7   9       60.27       61.22      6.70 o
   6   7   9        9.33       19.04      4.61 o
  -8   8   9       54.28       76.28     30.85 o
  -7   8   9        8.45       11.70      5.25 o
  -6   8   9       52.65       64.80      7.52 o
  -5   8   9        3.65       -4.03      4.81 o
  -4   8   9       11.40        6.93      4.82 o
  -3   8   9       29.75       39.03      8.36 o
  -2   8   9       16.76       11.81      8.81 o
  -1   8   9        0.78        4.73      4.37 o
   0   8   9       51.72       67.32      7.52 o
   1   8   9       55.99       74.84      7.66 o
   2   8   9       74.61       88.90      6.85 o
   3   8   9       75.02       77.05      7.49 o
   4   8   9       27.51       34.43      6.15 o
   5   8   9       28.41       31.73      6.79 o
  -6   9   9        4.80        2.52      5.11 o
  -5   9   9       48.68       31.28      6.37 o
  -4   9   9        7.53       -1.55      5.37 o
  -3   9   9        6.04        7.20      4.59 o
  -2   9   9       54.29       69.52      7.58 o
  -1   9   9       29.63       21.72      5.57 o
   0   9   9       46.90       38.80      6.93 o
   1   9   9      147.14      151.23      8.35 o
   2   9   9       11.14       16.27      4.64 o
   3   9   9       76.91       90.92     14.54 o
 -12   0  10       19.52       29.85     12.82 o
 -10   0  10       44.35       54.75      8.01 o
  -8   0  10        0.90       -2.07      6.64 o
  -6   0  10       81.27       83.98      7.89 o
  -4   0  10       38.26       48.42      9.36 o
  -2   0  10        0.03        6.20      5.75 o
   0   0  10      282.97      234.41     12.92 o
   4   0  10      150.64      173.43     13.53 o
   6   0  10        2.16        5.50      4.09 o
   8   0  10      119.99      171.14     15.61 o
 -13   1  10       57.53       51.36     11.32 o
 -12   1  10       15.59       25.01      8.01 o
 -11   1  10        6.23        8.89      8.01 o
 -10   1  10        5.33       14.83      5.29 o
  -9   1  10       22.61       26.66      4.57 o
  -8   1  10       17.75       18.71      6.54 o
  -7   1  10        8.96       12.06      5.03 o
  -6   1  10       19.56       19.70      4.96 o
  -5   1  10      177.37      189.95      8.61 o
  -4   1  10      918.41      934.75     16.24 o
  -3   1  10      214.59      236.70      8.71 o
  -2   1  10      316.80      305.98      9.07 o
  -1   1  10        0.60        4.28      3.08 o
   0   1  10       28.19       31.98      3.95 o
   1   1  10        5.40        3.68      3.18 o
   2   1  10      171.63      183.23      8.52 o
   3   1  10       46.67       45.30      6.35 o
   4   1  10      186.27      194.56     11.69 o
   5   1  10       11.31       11.37      3.63 o
   6   1  10      123.94      136.47      7.95 o
   7   1  10        0.05       -3.65      3.65 o
   8   1  10       11.36        9.71      5.26 o
   9   1  10        4.00       15.82      8.54 o
 -13   2  10       18.24       22.71     15.21 o
 -12   2  10       30.50       24.89     10.04 o
 -11   2  10       24.88       35.96      9.82 o
 -10   2  10      119.42      123.88      8.55 o
  -9   2  10      114.50      111.53      8.07 o
  -8   2  10       43.16       42.51      6.15 o
  -7   2  10        0.68        2.84      4.55 o
  -6   2  10      428.94      432.10     12.11 o
  -5   2  10      262.13      243.67     12.11 o
  -4   2  10      150.23      151.18      7.48 o
  -3   2  10        0.44        1.83      3.73 o
  -2   2  10        3.65        5.65      2.98 o
  -1   2  10       73.51       81.78      4.75 o
   0   2  10        8.67       12.78      3.78 o
   1   2  10      137.43      116.96      6.50 o
   2   2  10       32.63       42.15      8.11 o
   3   2  10       29.18       31.04      4.48 o
   4   2  10      201.90      208.02      8.07 o
   5   2  10       40.34       44.34      6.80 o
   6   2  10        4.35        0.63      4.41 o
   7   2  10        7.80       10.07      5.01 o
   8   2  10       18.03       15.33      6.46 o
 -12   3  10        0.34        9.53      6.86 o
 -11   3  10       41.99       52.81      9.35 o
 -10   3  10        1.58        3.61      5.54 o
  -9   3  10       85.81       77.58      7.35 o
  -8   3  10       30.48       28.86      6.04 o
  -7   3  10        8.13        5.76      4.94 o
  -6   3  10        1.15        3.87      5.43 o
  -5   3  10        0.52       -2.16      5.42 o
  -4   3  10      314.62      302.46     10.66 o
  -3   3  10      708.25      776.73     18.10 o
  -2   3  10       48.48       48.48      6.38 o
  -1   3  10        3.18        0.11      3.51 o
   0   3  10        1.44        1.14      3.36 o
   1   3  10      662.54      660.93     26.62 o
   2   3  10      159.85      168.70      9.67 o
   3   3  10      299.46      314.63     10.08 o
   4   3  10        1.51       -1.48      4.03 o
   5   3  10      129.32      116.15      7.37 o
   6   3  10        1.00        0.04      4.48 o
   7   3  10        1.12       -1.09      4.22 o
   8   3  10        0.18        5.32      5.05 o
 -12   4  10       53.77       64.44     16.27 o
 -11   4  10       61.47       74.25     16.73 o
 -10   4  10        9.94        7.17      7.59 o
  -9   4  10       40.82       43.11      8.47 o
  -8   4  10       52.03       49.33      8.73 o
  -7   4  10      225.39      218.06     10.20 o
  -6   4  10       20.95       22.37      7.61 o
  -5   4  10        3.85        5.31      4.17 o
  -4   4  10        4.01        5.87      4.05 o
  -3   4  10     1124.03     1144.60     19.49 o
  -2   4  10      457.60      433.79     12.59 o
  -1   4  10        3.06        4.07      3.73 o
   0   4  10        4.79        5.05      4.00 o
   1   4  10      264.43      270.65      9.60 o
   2   4  10       41.42       46.21      7.85 o
   3   4  10        0.66       -1.48      3.46 o
   4   4  10        1.92        2.49      3.45 o
   5   4  10      105.18      115.48      7.64 o
   6   4  10       31.95       23.28      8.06 o
   7   4  10      145.89      137.26     11.13 o
   8   4  10      125.96      142.22     16.45 o
 -11   5  10       78.85       85.83     11.36 o
 -10   5  10      154.97      130.95     12.43 o
  -9   5  10        2.83        4.44      7.73 o
  -8   5  10        1.94        1.65      4.26 o
  -7   5  10       43.80       45.67      6.39 o
  -6   5  10       17.69       10.95      4.72 o
  -5   5  10        8.16       16.22      4.68 o
  -4   5  10        6.65        5.60      3.97 o
  -3   5  10        1.05       -1.75      3.31 o
  -2   5  10        6.59        4.90      4.02 o
  -1   5  10       19.61       11.28      4.39 o
   0   5  10      116.10      140.09      9.30 o
   1   5  10       71.93       74.39      6.62 o
   2   5  10      205.81      200.45      8.96 o
   3   5  10      432.06      419.29     24.54 o
   4   5  10      136.18      129.43      9.11 o
   5   5  10        1.81        5.25      4.03 o
   6   5  10       12.03       10.22      5.49 o
   7   5  10       68.17       79.22      9.76 o
 -10   6  10       22.77        8.29      8.86 o
  -9   6  10        0.63       -1.69      9.31 o
  -8   6  10       42.70       27.79      7.27 o
  -7   6  10        1.56       -3.40      3.99 o
  -6   6  10      124.04      125.52      8.52 o
  -5   6  10       42.53       39.78      9.44 o
  -4   6  10      210.99      224.53     10.14 o
  -3   6  10      293.84      288.33     11.28 o
  -2   6  10       62.35       58.56      6.51 o
  -1   6  10       52.62       43.37      6.15 o
   0   6  10       27.77       32.35      5.51 o
   1   6  10       66.56       76.22      7.10 o
   2   6  10        2.82        5.80      4.10 o
   3   6  10      296.01      311.66     11.28 o
   4   6  10        2.15       -3.16      3.16 o
   5   6  10       19.00       14.06      4.54 o
   6   6  10        0.02       -3.97      4.44 o
  -9   7  10       25.24       10.02      8.70 o
  -8   7  10       62.88       75.06      7.81 o
  -7   7  10        7.03        8.53      6.58 o
  -6   7  10       26.16       25.96      7.46 o
  -5   7  10       30.95       38.98      6.67 o
  -4   7  10        5.08        7.59      4.51 o
  -3   7  10        2.80        3.51      4.56 o
  -2   7  10       82.87       99.78      8.05 o
  -1   7  10      113.20      115.96      8.73 o
   0   7  10       74.79       77.71      7.54 o
   1   7  10       38.79       43.91      6.37 o
   2   7  10        4.82       -2.38      4.32 o
   3   7  10      103.43      102.06      7.98 o
   4   7  10       46.31       51.72      6.39 o
   5   7  10        4.06        5.79      4.47 o
  -7   8  10        4.25        7.99      5.12 o
  -6   8  10       12.29        5.43      5.00 o
  -5   8  10       11.85       16.67      5.59 o
  -4   8  10       11.35        8.58      5.33 o
  -3   8  10       19.26       22.48      5.43 o
  -2   8  10        1.30        2.30      4.22 o
  -1   8  10       10.00       15.90      5.53 o
   0   8  10      305.18      297.33     14.78 o
   1   8  10      165.64      166.91     10.12 o
   2   8  10       53.74       54.94      6.11 o
   3   8  10        2.39       -0.94      6.69 o
  -5   9  10       51.17       58.57      8.50 o
  -4   9  10       11.20        8.57      4.93 o
  -3   9  10        0.07       -4.69      5.42 o
  -2   9  10       48.61       71.63      8.16 o
  -1   9  10        5.84        7.44      4.76 o
   0   9  10      139.93      138.29     10.29 o
   1   9  10        5.26        5.12      5.45 o
 -11   0  11       69.19       65.30     14.60 o
  -9   0  11       10.12       10.67      5.94 o
  -7   0  11       11.54       12.64      5.75 o
  -5   0  11        0.12       -0.41      6.92 o
  -3   0  11       25.50       33.77      8.44 o
  -1   0  11        6.82       13.32      6.26 o
   1   0  11      223.81      211.47     13.17 o
   3   0  11       31.79       21.77      6.92 o
   5   0  11        5.17       13.14      6.92 o
   7   0  11        0.02       -0.97      6.82 o
 -12   1  11       14.39       18.92      8.41 o
 -11   1  11       55.77       78.58     10.65 o
 -10   1  11       16.07       16.94      4.49 o
  -9   1  11      182.68      201.38     11.05 o
  -8   1  11        0.58       10.22      5.01 o
  -7   1  11        7.06       12.08      5.23 o
  -6   1  11      147.66      148.19      8.26 o
  -5   1  11      502.62      504.24     13.08 o
  -4   1  11      270.34      277.00      9.94 o
  -3   1  11      461.53      476.86     12.78 o
  -2   1  11        2.09       -1.49      3.21 o
  -1   1  11       34.04       30.39      4.29 o
   0   1  11       45.37       46.01      5.82 o
   1   1  11        1.07        1.72      3.08 o
   2   1  11        7.89        4.50      3.02 o
   3   1  11       67.78       67.03      6.81 o
   4   1  11        1.27       11.13      4.47 o
   5   1  11      134.08      132.55     19.40 o
   6   1  11        3.12        9.96      5.16 o
   7   1  11       28.15       36.25     10.43 o
   8   1  11        3.65        6.26      8.29 o
 -12   2  11        5.62        9.23      7.96 o
 -11   2  11        9.09       16.21      7.60 o
 -10   2  11       11.42       18.54      6.16 o
  -9   2  11        2.66        8.71      6.61 o
  -8   2  11       56.88       54.81      6.89 o
  -7   2  11        4.87        1.23      4.57 o
  -6   2  11        2.00        3.87      4.81 o
  -5   2  11      230.39      226.94     10.33 o
  -4   2  11      220.50      219.53      9.43 o
  -3   2  11      196.03      190.28     10.40 o
  -2   2  11       13.17        6.41      9.71 o
  -1   2  11       15.72       17.39      5.57 o
   0   2  11      101.25      106.10     11.14 o
   1   2  11       43.45       41.95      6.33 o
   2   2  11        0.01        5.00      3.88 o
   3   2  11        1.11       -0.73      4.88 o
   4   2  11       36.85       43.99     10.22 o
   5   2  11        0.90        2.89      4.32 o
   6   2  11       63.45       66.83      8.31 o
   7   2  11       19.74       14.66      5.20 o
 -12   3  11        4.92        2.95     12.61 o
 -11   3  11       12.34       28.12     13.94 o
 -10   3  11       40.74       41.09      9.07 o
  -9   3  11       63.34       69.93      9.61 o
  -8   3  11       41.99       34.21      8.85 o
  -7   3  11        9.23        3.46      5.97 o
  -6   3  11      554.90      514.68     17.20 o
  -5   3  11        7.41       14.83      6.64 o
  -4   3  11       38.19       43.89      6.31 o
  -3   3  11       52.89       51.87      7.42 o
  -2   3  11      127.92      114.86      7.23 o
  -1   3  11        9.63        6.41      5.62 o
   0   3  11      129.66      136.10      7.68 o
   1   3  11       41.75       41.45      5.34 o
   2   3  11       97.97       93.16      6.92 o
   3   3  11       14.96       20.90      5.54 o
   4   3  11       45.70       51.68      7.27 o
   5   3  11        3.10        0.66      6.08 o
   6   3  11       36.05       39.09      7.05 o
   7   3  11       25.13       25.60      6.56 o
 -11   4  11        1.13       -0.92      7.82 o
 -10   4  11       36.16       29.33      8.83 o
  -9   4  11      107.86       81.43     10.05 o
  -8   4  11       11.75       13.06      7.25 o
  -7   4  11        7.13        8.75      6.74 o
  -6   4  11        2.47       -2.54      3.61 o
  -5   4  11      197.54      199.14     13.67 o
  -4   4  11        0.33       -0.56      3.68 o
  -3   4  11       37.12       35.08      5.33 o
  -2   4  11      245.66      244.87      9.91 o
  -1   4  11       26.89       33.15      5.28 o
   0   4  11      235.37      231.56     26.98 o
   1   4  11      271.46      260.16      9.97 o
   2   4  11      162.14      166.20      8.47 o
   3   4  11       34.29       33.63      5.14 o
   4   4  11      160.45      148.21      8.50 o
   5   4  11       34.60       41.75      5.69 o
   6   4  11        0.72        3.57     11.60 o
   7   4  11        5.38        0.25      4.91 o
 -10   5  11        5.88       -1.45      7.75 o
  -9   5  11      166.82      169.09     13.53 o
  -8   5  11       11.35        9.25      5.12 o
  -7   5  11      189.30      190.93     10.39 o
  -6   5  11       59.39       58.25      6.88 o
  -5   5  11      241.68      224.09     15.25 o
  -4   5  11        2.70        7.35      4.30 o
  -3   5  11       64.99       53.23      6.29 o
  -2   5  11       71.60       55.92      7.91 o
  -1   5  11       42.50       32.96      5.53 o
   0   5  11      184.91      199.85      9.60 o
   1   5  11       17.66       12.11      4.56 o
   2   5  11        5.01       -0.93      3.75 o
   3   5  11      109.73      104.64      9.73 o
   4   5  11        3.05        5.28      3.73 o
   5   5  11        9.11       16.50      6.49 o
   6   5  11        5.08        8.86      5.60 o
  -9   6  11       20.82        8.78      9.36 o
  -8   6  11       67.91       69.00     10.69 o
  -7   6  11       94.81      115.95     16.20 o
  -6   6  11        3.72       -4.46      4.46 o
  -5   6  11       85.65       98.01      9.60 o
  -4   6  11      126.64      137.20     10.33 o
  -3   6  11        0.00       -0.24      4.78 o
  -2   6  11       32.02       34.42      6.36 o
  -1   6  11       26.11       31.57      6.11 o
   0   6  11       10.74        9.57      6.83 o
   1   6  11       33.84       35.38      7.87 o
   2   6  11       15.91       22.01      5.33 o
   3   6  11       20.82       29.36      6.19 o
   4   6  11        0.00        0.14      4.53 o
   5   6  11        3.06        3.31      3.80 o
  -8   7  11        1.37        0.90      5.25 o
  -7   7  11        5.71        0.83      5.83 o
  -6   7  11       66.51       56.01      7.56 o
  -5   7  11        1.33        3.30      4.54 o
  -4   7  11       20.70       18.77      5.20 o
  -3   7  11       33.87       41.29      6.41 o
  -2   7  11       19.01       13.28      5.42 o
  -1   7  11       13.24       17.11      5.40 o
   0   7  11        5.52       -3.14      4.38 o
   1   7  11        4.92        7.73      4.76 o
   2   7  11        0.17       -0.62      4.70 o
   3   7  11       12.08       22.90      5.25 o
   4   7  11       38.55       53.64      8.49 o
  -6   8  11        8.45       -0.82      5.44 o
  -5   8  11        6.32        7.17      5.30 o
  -4   8  11        0.06        2.57      4.32 o
  -3   8  11       32.60       23.65      5.89 o
  -2   8  11        0.14       -3.72      3.72 o
  -1   8  11       72.33       75.50      8.44 o
   0   8  11        0.23       -4.42      5.65 o
   1   8  11       15.10       16.62      5.76 o
   2   8  11        0.57       -1.00      7.83 o
 -12   0  12       32.73       37.89     13.48 o
 -10   0  12        2.60       22.98     13.58 o
  -8   0  12        6.26        6.39      5.66 o
  -6   0  12       41.54       39.22      6.89 o
  -4   0  12       28.99       20.09      9.05 o
  -2   0  12       18.29       19.28      7.17 o
   0   0  12        5.74        5.34      5.54 o
   2   0  12      226.80      197.08     13.07 o
   4   0  12       93.73      114.23     12.26 o
 -12   1  12       18.10       25.88      8.80 o
 -11   1  12        3.71        7.15      7.57 o
 -10   1  12       59.62       67.22      6.35 o
  -9   1  12       65.96       72.02      6.25 o
  -8   1  12       58.62       63.85      5.77 o
  -7   1  12       26.41       33.79      6.02 o
  -6   1  12      147.95      127.03      8.15 o
  -5   1  12       26.68       21.99      5.41 o
  -4   1  12      250.29      217.39      9.37 o
  -3   1  12       24.53       22.89      4.73 o
  -2   1  12        4.36        0.08      3.65 o
  -1   1  12        3.47        1.82      4.06 o
   0   1  12       73.86       49.78      9.94 o
   1   1  12       13.96       18.10      4.67 o
   2   1  12        3.97        6.39      3.64 o
   3   1  12       12.23       18.66      4.30 o
   4   1  12       49.56       60.32     10.58 o
   5   1  12       36.41       38.23      6.54 o
   6   1  12       16.10       14.33      5.31 o
   7   1  12        1.68        0.86      7.68 o
 -11   2  12        4.53       10.59      8.24 o
 -10   2  12        2.38       -4.42      4.42 o
  -9   2  12        4.45        5.55      6.25 o
  -8   2  12       51.13       55.26      7.10 o
  -7   2  12        3.48       -2.45     10.48 o
  -6   2  12       32.56       29.34      6.99 o
  -5   2  12       34.67       24.83      6.51 o
  -4   2  12       31.17       29.51      6.76 o
  -3   2  12       70.61       60.12      7.79 o
  -2   2  12        0.29       -3.35      8.57 o
  -1   2  12       82.82       88.62     11.39 o
   0   2  12       28.57       27.77      5.84 o
   1   2  12       39.78       39.37      6.41 o
   2   2  12        0.27       -2.40      3.97 o
   3   2  12       25.82       41.44      5.89 o
   4   2  12        4.58       -3.71      5.90 o
   5   2  12      338.72      420.52     16.27 o
   6   2  12       25.63       30.10      6.44 o
 -11   3  12       18.60       20.54     11.60 o
 -10   3  12        0.19        9.82      7.58 o
  -9   3  12       41.10       35.30      8.65 o
  -8   3  12        1.25        3.62      8.14 o
  -7   3  12       19.91       13.23      6.96 o
  -6   3  12       28.63       41.35      8.05 o
  -5   3  12        1.18        8.68      5.91 o
  -4   3  12        1.66       -4.67      5.03 o
  -3   3  12        4.61       -1.59      5.39 o
  -2   3  12      110.53       95.10      7.28 o
  -1   3  12       59.07       48.47     10.06 o
   0   3  12        0.13        0.24      3.59 o
   1   3  12       77.50       68.25      8.10 o
   2   3  12       67.78       72.68      6.40 o
   3   3  12      136.00      136.50      8.43 o
   4   3  12       98.31      122.26     14.39 o
   5   3  12      232.54      254.68     13.25 o
   6   3  12       82.75       89.24      9.57 o
 -10   4  12        7.07        0.87      7.86 o
  -9   4  12       24.57        8.07     10.27 o
  -8   4  12        1.42        1.07      7.04 o
  -7   4  12       16.48       17.46      7.93 o
  -6   4  12        3.21        3.14      7.09 o
  -5   4  12       74.05       73.73      7.10 o
  -4   4  12        0.38       -2.49      4.52 o
  -3   4  12      149.29      146.90     14.02 o
  -2   4  12       45.57       40.91      5.91 o
  -1   4  12      405.89      399.98     14.02 o
   0   4  12        0.20        3.38      4.20 o
   1   4  12       18.09       18.46      4.59 o
   2   4  12       48.46       48.59      6.05 o
   3   4  12       40.15       45.68      5.62 o
   4   4  12       12.27       18.88      9.18 o
   5   4  12        4.48        4.32      4.27 o
 -10   5  12       71.28       56.66     11.44 o
  -9   5  12        6.39        1.19     10.63 o
  -8   5  12       21.76       41.71      9.82 o
  -7   5  12        0.13        1.88      4.35 o
  -6   5  12       34.57       37.19      6.42 o
  -5   5  12        0.60        1.80      4.49 o
  -4   5  12        4.14       -0.14      4.71 o
  -3   5  12        5.98        2.48      4.12 o
  -2   5  12        0.04       -0.84      4.02 o
  -1   5  12        3.32        4.23      4.88 o
   0   5  12       35.57       32.46      5.72 o
   1   5  12       16.76       14.35      4.78 o
   2   5  12        4.10        1.99      4.19 o
   3   5  12       44.11       44.01      7.14 o
   4   5  12        0.06        4.49      5.29 o
   5   5  12       24.47       27.84      6.40 o
  -8   6  12       92.01       84.36     10.10 o
  -7   6  12        0.16       -1.03      4.30 o
  -6   6  12        7.46        9.85      5.32 o
  -5   6  12       14.36       13.51      5.14 o
  -4   6  12        2.05        0.25      4.47 o
  -3   6  12       59.18       82.75      9.69 o
  -2   6  12       75.85       66.69      7.22 o
  -1   6  12       12.61        9.00      4.91 o
   0   6  12        8.68       14.94      5.29 o
   1   6  12        0.97        5.09      4.36 o
   2   6  12        0.12        1.06      7.48 o
   3   6  12        0.02        5.22      4.24 o
   4   6  12        0.06       18.62      4.21 o
  -7   7  12        2.69        4.00      5.34 o
  -6   7  12        7.27       11.71      5.49 o
  -5   7  12        0.46        0.10      6.45 o
  -4   7  12        0.94       -4.22      4.22 o
  -3   7  12        3.63        4.22      6.33 o
  -2   7  12        4.00       -0.50      4.02 o
  -1   7  12        6.15        5.68      5.41 o
   0   7  12       24.15       25.26      6.13 o
   1   7  12        3.24        2.03      4.77 o
   2   7  12       14.99       13.05      5.83 o
  -4   8  12       30.78       37.89     13.32 o
  -3   8  12        0.02       -3.69      3.69 o
  -2   8  12       19.76       18.20      5.86 o
  -1   8  12        9.37       13.22     11.04 o
 -11   0  13        0.80        2.44     11.60 o
  -9   0  13        1.31        1.28      5.69 o
  -7   0  13        1.63       -3.91      4.99 o
  -5   0  13      109.17       92.06      8.80 o
  -3   0  13       30.15       28.89      8.80 o
  -1   0  13       54.18       45.57      8.65 o
   1   0  13       71.77       64.23      9.00 o
 -11   1  13       59.93       83.39     10.93 o
 -10   1  13       67.88       81.25      7.06 o
  -9   1  13        0.01        0.14      4.09 o
  -8   1  13        5.17       10.57      4.81 o
  -7   1  13       75.24       73.10      7.58 o
  -6   1  13        0.08       -0.84      4.22 o
  -5   1  13        2.49       -0.17      4.38 o
  -4   1  13        2.36        8.16     11.39 o
  -3   1  13        5.95        1.82      4.91 o
  -2   1  13       43.42       43.46      7.12 o
  -1   1  13        0.30        4.49      7.86 o
   0   1  13       68.08       55.37      9.56 o
   1   1  13        0.00        0.08      3.64 o
   2   1  13       26.14       42.19      6.06 o
   3   1  13       19.36       30.11      6.56 o
   5   1  13        0.08       -0.11      4.13 o
 -11   2  13       16.71       22.28     12.51 o
 -10   2  13        8.48        7.49      7.15 o
  -9   2  13        8.95       -4.71      6.65 o
  -8   2  13       13.97       15.53     14.55 o
  -7   2  13       19.11        3.10      6.35 o
  -6   2  13      124.71      119.24     10.71 o
  -5   2  13        0.02        0.21      5.43 o
  -4   2  13      129.08      127.26     16.99 o
  -3   2  13       44.45       46.93      7.33 o
  -2   2  13       52.63       55.72      7.55 o
  -1   2  13       31.02       28.86     10.22 o
   0   2  13       53.31       53.02      7.28 o
   1   2  13       24.72       22.80      5.62 o
   2   2  13       10.56       13.84      5.07 o
   3   2  13       82.43       85.93     10.88 o
   4   2  13       43.27       63.57      8.85 o
   5   2  13        1.08        6.89      4.66 o
 -10   3  13       11.42       15.44      8.24 o
  -9   3  13       13.50        5.63      7.67 o
  -8   3  13        0.49       -6.22      6.22 o
  -7   3  13        9.23        9.24      7.23 o
  -6   3  13       14.88        6.41      6.74 o
  -5   3  13       64.99       54.95      8.60 o
  -4   3  13      143.12      159.04     11.54 o
  -3   3  13        0.31       -0.52      4.86 o
  -2   3  13        2.92       -7.58     10.25 o
  -1   3  13        6.86       -2.12      5.47 o
   0   3  13        3.47        3.83      5.25 o
   1   3  13       19.16       19.29      5.77 o
   2   3  13       88.93       97.15     18.61 o
   3   3  13        3.22        8.59      8.21 o
   4   3  13        0.58       17.24      5.70 o
   5   3  13        9.66        6.80      4.51 o
  -9   4  13       27.79       20.49      9.00 o
  -8   4  13       12.55       20.47      8.33 o
  -7   4  13        0.01       -6.66      6.66 o
  -6   4  13       14.16       12.39      7.03 o
  -5   4  13       36.25       53.61     11.09 o
  -4   4  13        0.89       -1.18      4.10 o
  -3   4  13       37.93       36.13      5.92 o
  -2   4  13        8.93       11.73      4.77 o
  -1   4  13        0.77       -3.32      4.08 o
   0   4  13      237.15      238.55     10.44 o
   1   4  13       22.69       15.57      4.71 o
   2   4  13       93.62       79.79      7.15 o
   3   4  13        3.59        8.35      9.05 o
   4   4  13        9.76       22.15      4.35 o
  -8   5  13        1.60        2.53      7.41 o
  -7   5  13        6.65       16.80      7.75 o
  -6   5  13        0.15       -0.19      4.43 o
  -5   5  13        7.26        1.94      4.50 o
  -4   5  13       73.41       67.69      7.41 o
  -3   5  13       17.72       18.69      4.92 o
  -2   5  13        2.82       -4.16      4.16 o
  -1   5  13        7.25       13.37      4.97 o
   0   5  13        0.25       -0.19      7.53 o
   1   5  13       45.98       29.52      5.85 o
   2   5  13       99.00      119.44      8.65 o
   3   5  13       10.10       11.52     12.18 o
  -7   6  13        2.64       -1.12      4.56 o
  -6   6  13       12.71        1.15      5.63 o
  -5   6  13        4.37       13.52      4.67 o
  -4   6  13       15.96       19.24      5.50 o
  -3   6  13       62.29       64.85      7.52 o
  -2   6  13       22.19       21.76      5.56 o
  -1   6  13       15.93       18.89      5.77 o
   0   6  13       32.84       29.89      5.97 o
   1   6  13        1.44        7.86      4.64 o
   2   6  13        0.56        4.21      4.39 o
  -4   7  13       13.11        5.24      5.98 o
  -3   7  13        2.50        2.22      4.28 o
  -2   7  13       22.47       28.61      6.33 o
  -1   7  13       23.00       31.84      6.51 o
 -10   0  14       47.41       44.60      8.85 o
  -8   0  14        7.62       -3.03      5.03 o
  -6   0  14       47.25       48.53      8.08 o
  -4   0  14        0.30       -0.70      8.49 o
 -10   1  14        0.68        6.08      5.20 o
  -9   1  14        7.77       19.43      5.55 o
  -8   1  14        3.92        4.66      4.52 o
  -7   1  14        9.35       15.74      7.11 o
  -6   1  14        1.54        1.18      5.48 o
  -5   1  14       46.89       38.57      7.43 o
  -4   1  14       16.74       19.65     11.98 o
  -3   1  14        0.96        1.43      5.14 o
  -2   1  14       17.71       24.98      9.43 o
  -1   1  14        1.46       -1.95      3.80 o
   0   1  14        7.38        5.73      5.39 o
   1   1  14        2.06        8.51      7.12 o
   2   1  14       68.61       54.00     12.16 o
   3   1  14        1.61       21.56      6.82 o
  -9   2  14        3.34       -5.24      9.64 o
  -8   2  14        5.18        3.61      7.34 o
  -7   2  14       48.58       41.79      8.30 o
  -6   2  14      103.62       76.39      9.76 o
  -5   2  14       72.41       60.22     11.95 o
  -4   2  14       26.57       29.28      7.25 o
  -3   2  14       12.64        8.52      6.08 o
  -2   2  14        0.04        1.02      5.01 o
  -1   2  14       37.35       42.44      7.19 o
   0   2  14        0.65        5.56      4.79 o
   1   2  14        1.60        1.64      4.38 o
   2   2  14        9.33       11.77      4.94 o
   3   2  14        2.05        5.59      5.14 o
  -9   3  14       12.03       22.32     12.66 o
  -8   3  14        0.01       -3.18      6.83 o
  -7   3  14        2.42      -10.88     12.69 o
  -6   3  14       61.17       39.48      8.72 o
  -5   3  14       11.96       25.13      7.71 o
  -4   3  14       25.47       17.05      7.45 o
  -3   3  14        1.73       -1.77      5.13 o
  -2   3  14        7.45       -0.25      5.38 o
  -1   3  14       12.80       10.31      5.97 o
   0   3  14        0.20        0.50      4.85 o
   1   3  14        1.72        8.11      5.32 o
   2   3  14        0.95        3.77      5.17 o
   3   3  14        7.10       17.44      6.26 o
  -8   4  14        1.09       -7.06      7.06 o
  -7   4  14       18.07       20.13      8.31 o
  -6   4  14        0.80       -3.39      6.28 o
  -5   4  14       27.30       37.96      8.74 o
  -4   4  14        7.50        9.25      6.19 o
  -3   4  14        3.66       -1.16      7.15 o
  -2   4  14       14.06        9.86      6.09 o
  -1   4  14      120.92      113.33     22.73 o
   0   4  14        4.89        1.35      4.33 o
   1   4  14        0.76       -3.36      7.41 o
   2   4  14        0.97       -2.04      4.50 o
  -7   5  14        0.88        0.33      7.49 o
  -6   5  14        1.30       -6.99      6.99 o
  -5   5  14        0.51       -3.76      3.76 o
  -4   5  14        0.65       -0.94      3.70 o
  -3   5  14       71.54       59.16      8.72 o
  -2   5  14        2.34        0.60      4.58 o
  -1   5  14        5.88        7.32      4.94 o
   0   5  14       12.60       15.53      6.31 o
   1   5  14       43.26       51.53      6.88 o
  -4   6  14        7.95        1.15      4.81 o
  -3   6  14        0.10       -1.99      3.96 o
  -2   6  14        0.04       -2.21      5.61 o
  -7   0  15        0.02       10.68      7.37 o
  -5   0  15       34.75       41.40      9.82 o
  -3   0  15       26.10       34.33      7.63 o
  -1   0  15      101.80      139.30     13.53 o
  -8   1  15       33.04       25.99      5.95 o
  -7   1  15       54.12       42.57     14.25 o
  -6   1  15       19.30       18.26      6.79 o
  -5   1  15       86.76       60.13      8.97 o
  -4   1  15        4.99        7.39     11.54 o
  -3   1  15        0.07        3.00      6.82 o
  -2   1  15        1.60        1.85      4.53 o
  -1   1  15        6.27        7.58      4.52 o
   0   1  15        0.02       10.78      5.85 o
   1   1  15        0.04        5.54      5.49 o
   2   1  15       32.98       30.16      7.83 o
  -8   2  15        0.33       -0.09      6.76 o
  -7   2  15       34.01       43.51      9.22 o
  -6   2  15      106.88       94.07     19.45 o
  -5   2  15       17.71       17.02      6.92 o
  -4   2  15        0.01       -4.76      4.76 o
  -3   2  15       11.56       -1.96      6.89 o
  -2   2  15       36.93       35.39      7.71 o
  -1   2  15        4.17        9.44      5.48 o
   0   2  15        0.30        2.33      4.52 o
   1   2  15        5.25        4.22      4.93 o
   2   2  15       20.04       34.29     14.09 o
  -7   3  15       10.58        9.12      7.48 o
  -6   3  15        2.59       -1.79      6.74 o
  -5   3  15       19.59       16.04      7.68 o
  -4   3  15        0.26       -5.75      5.75 o
  -3   3  15        0.60       -1.55      5.57 o
  -2   3  15       31.27       24.01     15.21 o
  -1   3  15        0.18       -4.80      5.19 o
   0   3  15        1.75        2.78      5.55 o
   1   3  15        1.16        5.49      4.94 o
  -6   4  15        2.21       10.65      8.20 o
  -5   4  15        4.14       -5.59      5.59 o
  -4   4  15       50.63       57.81      9.40 o
  -3   4  15        3.22       -4.91      5.77 o
  -2   4  15        8.55       19.56      7.04 o
  -1   4  15        8.40       11.16      6.28 o
   0   4  15        5.41       13.88      8.24 o
  -6   0  16        0.93        3.31      6.56 o
  -4   0  16        0.47       18.16      5.85 o
  -2   0  16       21.62       31.07      7.07 o
  -6   1  16        3.61       -1.22      6.27 o
  -5   1  16        4.92        1.10      7.78 o
  -4   1  16        8.50       23.75      8.19 o
  -3   1  16       11.82       20.60      7.43 o
  -2   1  16        0.29       12.41      6.00 o
  -1   1  16       24.37       18.46      7.27 o
  -5   2  16       19.19       24.76      7.68 o
  -4   2  16        0.65       -5.24      9.03 o
  -3   2  16        0.77       -0.47      7.04 o
  -2   2  16        1.63        3.94      5.80 o
 
